# Supplementary material for: Broad substrate scope C-C oxidation in cyclodipeptides catalysed by a flavin-dependent filament
Source: Nat Commun. 2025 Jan 24;16:995. doi: 10.1038/s41467-025-56127-y (PMC11760959; doi:10.1038/s41467-025-56127-y)
Supplement: Supplementary file 4 — Source Data [file 41467_2025_56127_MOESM4_ESM.zip]

Archive with 4 entries (4 files):
- Kintek-Figure7-Burst-cFP-FINAL.mec
- __MACOSX/._Kintek-Figure7-Burst-cFP-FINAL.mec
- Source_Data_File_Figs2-5-6-7.xlsx
- __MACOSX/._Source_Data_File_Figs2-5-6-7.xlsx
