# Supplementary material for: Broad substrate scope C-C oxidation in cyclodipeptides catalysed by a flavin-dependent filament
Source: Nat Commun. 2025 Jan 24;16:995. doi: 10.1038/s41467-025-56127-y (PMC11760959; doi:10.1038/s41467-025-56127-y)
Supplement: Supplementary file 4 — Source Data [file 41467_2025_56127_MOESM4_ESM.zip › Source_Data_File_Figs2-5-6-7.xlsx]

## Sheet: Figure 2b
		value	SEM	replicates	value	SEM	replicates	value	SEM	replicates
	pH	kcat (s-1)			Km (mM)			kcat/kM (s-1 mM-1)
	8	0.793196	0.0575603	3	0.709195	0.181599	3	1.11845	0.297672	3
	8.5	1.38622	0.0417418	3	1.26442	0.108056	3	1.09632	0.099336	3
	9	2.18977	0.0955141	3	1.20105	0.160531	3	1.82322	0.256338	3
	9.5	1.265	0.0957342	3	0.412144	0.13041	3	3.06932	0.998578	3
	10	0.936036	0.0633748	3	0.502607	0.130799	3	1.86236	0.500795	3
	10.5	0.421068	0.0554579	3	1.70664	0.624973	3	0.246724	0.096017	3

## Sheet: Figure 2c
Temperature	200mM NaCl			400mM NaCl			1 M NaCl			2 M NaCl
39.04				0	0	0
39.246				0.00554712	0.009107	0.00291839
39.453				0.00914276	0.00835772	0.00348492
39.659				0.00914991	0.00802596	0.00372434
39.866				0.00953565	0.0087253	0.00806447
40.072				0.0127706	0.014442	0.0112791
40.279				0.0204328	0.0126286	0.0156516
40.485				0.0219519	0.0178089	0.0208294
40.692				0.0291039	0.0218672	0.0296177
40.898				0.0320348	0.0195397	0.0349034
41.104	0	0	0.00599746	0.0352722	0.0173479	0.0441726
41.311	0.00851609	0.00712734	0	0.0412333	0.0287141	0.0452226
41.517	0.0130125	0.00426761	0.00270546	0.0432632	0.0237441	0.0546529
41.724	0.0158247	0.00834462	0.0101045	0.0490176	0.0242851	0.0583893
41.93	0.0279033	0.0204459	0.0123578	0.0540858	0.0273869	0.0696028
42.137	0.0321834	0.0298037	0.0207213	0.0691902	0.0351674	0.0726471
42.343	0.0392873	0.0422599	0.033886	0.0688604	0.0329192	0.0788267
42.55	0.0492351	0.0446906	0.0477249	0.083169	0.0468587	0.0916667
42.756	0.0580996	0.0564329	0.0608723	0.0915267	0.0490783	0.0931839
42.963	0.0638659	0.0758279	0.0691067	0.099813	0.0539295	0.102381
43.169	0.0776272	0.0883371	0.0971261	0.116667	0.067873	0.116763
43.376	0.0832754	0.106396	0.110645	0.122243	0.0767878	0.126568
43.582	0.0901852	0.113972	0.124391	0.142699	0.0857936	0.136579
43.789	0.103949	0.138914	0.150014	0.155724	0.0962791	0.149743
43.995	0.113047	0.157073	0.180131	0.165689	0.110455	0.163064
44.202	0.132633	0.179752	0.20053	0.190774	0.12689	0.179995
44.408	0.150364	0.212417	0.230763	0.20375	0.147848	0.197836
44.615	0.181266	0.242421	0.263066	0.235096	0.17026	0.2107
44.821	0.216321	0.276655	0.304003	0.251845	0.194892	0.239561	0	0	0	0.0334305	0.00124757
45.028	0.254648	0.30901	0.335742	0.281882	0.214786	0.261238	0.00332822	0.0111249	0.00596317	0.00303299	0
45.234	0.298306	0.34206	0.377352	0.310068	0.243225	0.286131	0.0126427	0.0380995	0.0178291	0	0.00830799
45.441	0.345193	0.380948	0.422684	0.338299	0.286418	0.318548	0.0419221	0.0690916	0.0544698	0.0123054	0.0261858
45.647	0.38995	0.413169	0.462163	0.369008	0.314558	0.34631	0.0597	0.0891666	0.0710968	0.00252798	0.0298289
45.853	0.432071	0.449523	0.503582	0.392313	0.352659	0.377905	0.0753422	0.118642	0.101007	0.00257305	0.0428976
46.06	0.483352	0.488666	0.543096	0.432656	0.390849	0.407761	0.0981135	0.155528	0.1312	0.0141927	0.0557922
46.266	0.519372	0.507389	0.581613	0.463157	0.425274	0.450877	0.10981	0.180502	0.160607	0.0108119	0.0792286
46.473	0.574704	0.549366	0.630741	0.50045	0.473907	0.497206	0.142974	0.216712	0.19279	0.0380309	0.0966666
46.679	0.610585	0.57011	0.660535	0.534184	0.511442	0.529297	0.175118	0.249429	0.223798	0.0608367	0.114915
46.886	0.654711	0.607699	0.698603	0.566881	0.555251	0.572703	0.216566	0.294294	0.271555	0.0977268	0.135212
47.092	0.69402	0.636134	0.733518	0.59687	0.603359	0.607723	0.250763	0.33598	0.313205	0.122702	0.169587
47.299	0.726332	0.67399	0.758768	0.638347	0.63197	0.646129	0.292508	0.377624	0.349581	0.13766	0.175455
47.505	0.769285	0.715179	0.780753	0.669541	0.677705	0.686416	0.33488	0.423875	0.401049	0.175524	0.209181
47.712	0.79617	0.74637	0.805884	0.700716	0.719239	0.721575	0.380943	0.464642	0.444092	0.200122	0.22661
47.918	0.832851	0.790961	0.82723	0.739699	0.756014	0.760058	0.420339	0.517495	0.493765	0.233227	0.26795
48.125	0.858796	0.820395	0.852841	0.781221	0.790337	0.79512	0.467256	0.559735	0.54543	0.267604	0.285785
48.331	0.8774	0.853282	0.881543	0.813444	0.825321	0.832304	0.510352	0.605233	0.59074	0.304377	0.322314
48.538	0.907248	0.876681	0.913972	0.833535	0.849001	0.87493	0.561313	0.649796	0.626769	0.331568	0.354725
48.744	0.92843	0.908019	0.951783	0.861537	0.874678	0.91475	0.608533	0.692927	0.672459	0.365857	0.379402
48.951	0.94904	0.932635	0.979206	0.896071	0.902502	0.943819	0.656481	0.733928	0.711175	0.399604	0.42079
49.157	0.962829	0.945393	0.995635	0.917516	0.921951	0.972428	0.693544	0.768837	0.749376	0.435755	0.443007
49.364	0.973932	0.966965	0.989761	0.940361	0.939145	0.992625	0.735239	0.80475	0.792872	0.46011	0.489879
49.57	0.980781	0.975821	0.965349	0.945798	0.952147	0.991792	0.763717	0.831851	0.816014	0.497762	0.510021
49.777	0.989214	0.990029	0.9315	0.965653	0.966228	0.990561	0.799072	0.855668	0.845141	0.52353	0.54695
49.983	0.989562	0.982735	0.902831	0.965889	0.971363	0.980636	0.823744	0.879599	0.867829	0.544353	0.572259
50.19	0.998426	0.998673	0.905242	0.983648	0.988098	1	0.859539	0.907412	0.898823	0.595252	0.594705
50.396	0.998036	1	0.921609	0.991944	0.987143		0.88826	0.923722	0.914607	0.614005	0.634581
50.602	1	0.99998	0.970784	0.994805	0.998762		0.906062	0.94054	0.936327	0.641008	0.662606
50.809	0.990624	0.999312	1	1	1		0.932647	0.949722	0.95309	0.663964	0.68244
51.015							0.951979	0.968109	0.966205	0.685725	0.713293
51.222							0.961348	0.966806	0.973159	0.691668	0.719701
51.428							0.988982	0.992307	0.997661	0.739718	0.757187
51.635							0.992527	0.994014	1	0.754273	0.780907
51.841							1	1	0.99956	0.768407	0.793286
52.048										0.793831	0.807295
52.254										0.798271	0.830888
52.461										0.812317	0.842181
52.667										0.838273	0.85541
52.874										0.851614	0.874189
53.08										0.860156	0.876628
53.287										0.875238	0.902939
53.493										0.888622	0.911561
53.7										0.90519	0.939213
53.906										0.905915	0.935156
54.113										0.916542	0.943079
54.319										0.939876	0.941355
54.526										0.930648	0.96422
54.732										0.94821	0.965359
54.939										0.962289	0.971497
55.145										0.964949	0.984867
55.351										0.985898	0.992253
55.558										0.980065	0.995936
55.764										1	1
55.971
56.177
56.384
56.59
56.797
57.003
57.21
57.416
57.623
57.829
58.036
58.242
58.449
58.655
58.862
59.068
59.275
59.481
59.688
59.894
60.1
60.307
60.513
60.72
60.926
61.133
61.339
61.546
61.752
61.959
62.165
62.372
62.578
62.785
62.991
63.198
63.404
63.611
63.817
64.024
64.23
64.436
64.643
64.849
65.056
65.262
65.469
65.675
65.882
66.088
66.295
66.501
66.708
66.914
67.121
67.327
67.534
67.74
67.947
68.153
68.36
68.566
68.773
68.979
69.185
69.392
69.598
69.805
70.011
70.218
70.424
70.631
70.837
71.044
71.25
71.457
71.663
71.87
72.076
72.283
72.489
72.696
72.902
73.109
73.315
73.522
73.728
73.934
74.141
74.347
74.554
74.76
74.967
75.173
75.38
75.586
75.793
75.999
76.206
76.412
76.619
76.825
77.032
77.238
77.445
77.651
77.858
78.064
78.271
78.477
78.683
78.89
79.096
79.303
79.509
79.716
79.922
80.129
80.335
80.542
80.748
80.955
81.161
81.368
81.574
81.781
81.987
82.194
82.4
82.607
82.813
83.02
83.226
83.432
83.639
83.845
84.052
84.258
84.465
84.671
84.878
85.084
85.291
85.497
85.704
85.91
86.117
86.323
86.53
86.736
86.943
87.149
87.356
87.562
87.769
87.975
88.181
88.388
88.594
88.801
89.007
89.214
89.42
89.627
89.833
90.04
90.246
90.453
90.659
90.866
91.072
91.279
91.485
91.692
91.898
92.105
92.311
92.518
92.724
92.93
93.137
93.343
93.55
93.756
93.963
94.169
94.376
94.582
94.789
86.943
87.149
87.356
87.562
87.769
87.975
88.181
88.388
88.594
88.801
89.007
89.214
89.42
89.627
89.833
90.04
90.246
90.453
90.659
90.866
91.072
91.279
91.485
91.692
91.898
92.105
92.311
92.518
92.724
92.93
93.137
93.343
93.55
93.756
93.963
94.169
94.376
94.582
94.789

## Sheet: Figure 2e
	value	SEM	replicates	value	SEM	replicates
T	lnkcat			lnkcat/km
298.15	1.81536	0.166088	3	2.51283	0.783445	3
303.15	2.18088	0.165018	3	1.53393	0.283873	3
308.15	2.24097	0.0973124	3	2.63647	0.358529	3
313.15	2.31521	0.0789924	3	2.56255	0.266196	3
318.15	2.3407	0.102501	3	2.78087	0.376241	3

## Sheet: Figure 5a
wavelenght	0.0125-Reaction	0.0500-Reaction	0.1000-Reaction		cWS calibration curve					[cWS]
221	1.30739					replicates				0.0125	0.00127	0.00157	-0.00147
222	1.37699				12.5	0.2321	0.24195	0.16045		0.025	0.00215	0.00369	0.00349
224	1.37567				25	0.3209	0.33085	0.33405		0.05	0.00806	0.0066	0.00443
225	1.31092				50	0.49755	0.51845	0.51745		0.1	0.00757	0.0124	0.0112
226	1.19343				100	0.77565	0.8721	0.88165		0.5	0.0219	0.0378	0.0334
227	1.0059									1	0.032	0.049	0.0483
228	0.939563									2	0.0414	0.0595	0.0574
229	0.903987
230	0.850255
231	0.807502
232	0.754948
233	0.701805
234	0.666827
235	0.633247
236	0.591835
237	0.546848
238	0.504078
239	0.470965
240	0.436377
241	0.398675
242	0.371883
243	0.35326
244	0.332844
245	0.315004
246	0.300576
247	0.288749
248	0.27926
249	0.275485
250	0.274312
251	0.273684
252	0.268805
253	0.263156
254	0.261186
255	0.260364
256	0.260892
257	0.264407
258	0.26845
259	0.271139
260	0.271052
261	0.272762
262	0.274294
263	0.276468
264	0.278987
265	0.283797
266	0.288506
267	0.292242
268	0.294113
269	0.295351
270	0.294429
271	0.294736
272	0.293126
273	0.294039
274	0.296758
275	0.299065
276	0.299797
277	0.299481
278	0.29758
279	0.297403
280	0.295065
281	0.293238
282	0.292874
283	0.292571
284	0.290229
285	0.286628
286	0.280883
287	0.275485
288	0.268602
289	0.261364
290	0.255615
291	0.250264
292	0.245203
293	0.238485
294	0.229952
295	0.220411
296	0.213974
297	0.209515
298	0.208584
299	0.206775
300	0.205273
301	0.201835
302	0.198576
303	0.195597
304	0.193662
305	0.194485
306	0.194835
307	0.193091
308	0.188182
309	0.185576
310	0.183844
311	0.181693
312	0.17939
313	0.179186
314	0.173351
315	0.165463
316	0.157913
317	0.155424
318	0.155948
319	0.156753
320	0.159554
321	0.159377
322	0.155771
323	0.150913
324	0.152589
325	0.156247
326	0.154749
327	0.150866
328	0.150719
329	0.144978
330	0.139563
331	0.13316
332	0.136056
333	0.136528
334	0.134615
335	0.13958
336	0.146957
337	0.147078
338	0.140567
339	0.134736
340	0.137732
341	0.138649
342	0.142056
343	0.145887
344	0.145238
345	0.139498
346	0.133173
347	0.129835
348	0.132528
349	0.137403
350	0.133519
351	0.129506
352	0.12719
353	0.123515
354	0.126541
355	0.126437
356	0.126325
357	0.13342
358	0.130074
359	0.133277
360	0.133771
361	0.131935
362	0.13103
363	0.130385
364	0.131429
365	0.138784
366	0.138251
367	0.140203
368	0.140814
369	0.135571
370	0.127177
371	0.124524
372	0.127169
373	0.128602
374	0.128165
375	0.126095
376	0.123515
377	0.11868
378	0.117554
379	0.121719
380	0.126506
381	0.130359
382	0.135636
383	0.130727
384	0.125156
385	0.124225
386	0.127355
387	0.126589
388	0.126134
389	0.125074
390	0.124835
391	0.119403
392	0.114407
393	0.111688
394	0.114775
395	0.114173
396	0.118515
397	0.11813
398	0.116753
399	0.112576
400	0.105524
222
224
225
226
227
228
229
230
231
232
233
234
235
236
237
238
239
240
241
242
243
244
245
246
247
248
249
250
251
252
253
254
255
256
257
258
259
260
261
262
263
264
265
266
267
268
269
270
271
272
273
274
275
276
277
278
279
280
281
282
283
284
285
286
287
288
289
290
291
292
293
294
295
296
297
298
299
300
301
302
303
304
305
306
307
308
309
310
311
312
313
314
315
316
317
318
319
320
321
322
323
324
325
326
327
328
329
330
331
332
333
334
335
336
337
338
339
340
341
342
343
344
345
346
347
348
349
350
351
352
353
354
355
356
357
358
359
360
361
362
363
364
365
366
367
368
369
370
371
372
373
374
375
376
377
378
379
380
381
382
383
384
385
386
387
388
389
390
391
392
393
394
395
396
397
398
399
400
220		1.55824
221		1.56656
226		1.63666
227		1.70653
228		1.73661
229		1.7023
230		1.57676
231		1.42415
232		1.21229
233		1.05062
234		0.958268
235		0.89826
236		0.845675
237		0.787372
238		0.729069
239		0.676926
240		0.62971
241		0.576429
242		0.537177
243		0.514126
244		0.49171
245		0.470848
246		0.454351
247		0.44045
248		0.430035
249		0.427952
250		0.428268
251		0.430939
252		0.429913
253		0.429957
254		0.433208
255		0.437887
256		0.441987
257		0.449264
258		0.454693
259		0.459835
260		0.460827
261		0.467281
262		0.471641
263		0.480152
264		0.487532
265		0.499532
266		0.511541
267		0.522385
268		0.529281
269		0.539801
270		0.544753
271		0.55119
272		0.555225
273		0.562169
274		0.568147
275		0.576394
276		0.582597
277		0.591355
278		0.59519
279		0.600913
280		0.605169
281		0.608693
282		0.609065
283		0.609978
284		0.605247
285		0.601394
286		0.592584
287		0.586108
288		0.577974
289		0.570238
290		0.560892
291		0.548039
292		0.532372
293		0.51781
294		0.501775
295		0.483918
296		0.468294
297		0.45645
298		0.449074
299		0.437996
300		0.428883
301		0.419437
302		0.410407
303		0.40081
304		0.39219
305		0.384481
306		0.377143
307		0.366113
308		0.354208
309		0.341814
310		0.329667
311		0.317926
312		0.309576
313		0.303113
314		0.293827
315		0.283316
316		0.267385
317		0.254853
318		0.242823
319		0.232706
320		0.225671
321		0.218939
322		0.215026
323		0.211416
324		0.207009
325		0.205688
326		0.20071
327		0.194087
328		0.187818
329		0.180385
330		0.175208
331		0.165351
332		0.162113
333		0.159052
334		0.160619
335		0.168364
336		0.175957
337		0.177987
338		0.170745
339		0.157697
340		0.152364
341		0.150532
342		0.155532
343		0.158688
344		0.155589
345		0.154177
346		0.152346
347		0.148489
348		0.151342
349		0.156519
350		0.153238
351		0.147974
352		0.145381
353		0.144827
354		0.148961
355		0.148996
356		0.149753
357		0.152926
358		0.147532
359		0.144883
360		0.142351
361		0.138329
362		0.140827
363		0.142619
364		0.145667
365		0.153052
366		0.150805
367		0.147242
368		0.145498
369		0.136892
370		0.130874
371		0.130892
372		0.133896
373		0.131861
374		0.128338
375		0.128424
376		0.131216
377		0.127229
378		0.127203
379		0.134476
380		0.138714
381		0.135991
382		0.13726
383		0.133835
384		0.130342
385		0.131519
386		0.133861
387		0.132312
388		0.132009
389		0.12984
390		0.129597
391		0.123788
392		0.119087
393		0.119403
394		0.122104
395		0.119485
396		0.123554
397		0.12313
398		0.121797
399		0.116978
400		0.11103
221			1.9068
222			1.69759
226			1.77527
227			1.86279
228			2.01743
229			2.15785
230			2.11924
231			1.98052
232			1.7288
233			1.40197
234			1.32108
235			1.17887
236			1.10001
237			1.00374
238			0.920623
239			0.863264
240			0.800364
241			0.73671
242			0.694195
243			0.662848
244			0.636481
245			0.616104
246			0.600766
247			0.586528
248			0.578567
249			0.581896
250			0.584758
251			0.587273
252			0.586541
253			0.586346
254			0.588524
255			0.595074
256			0.606078
257			0.623506
258			0.636524
259			0.649139
260			0.657052
261			0.670723
262			0.680896
263			0.698061
264			0.71626
265			0.735779
266			0.749996
267			0.765169
268			0.780571
269			0.79919
270			0.811753
271			0.823255
272			0.833913
273			0.845965
274			0.860143
275			0.877165
276			0.896814
277			0.919065
278			0.931749
279			0.949113
280			0.961801
281			0.971035
282			0.987602
283			0.985944
284			0.979524
285			0.980416
286			0.964623
287			0.966095
288			0.959589
289			0.946061
290			0.941762
291			0.915121
292			0.889134
293			0.868511
294			0.835152
295			0.807398
296			0.788532
297			0.766619
298			0.748623
299			0.716242
300			0.692723
301			0.671113
302			0.646229
303			0.62461
304			0.618528
305			0.606286
306			0.592303
307			0.568896
308			0.547212
309			0.522723
310			0.494693
311			0.471091
312			0.456485
313			0.441506
314			0.427143
315			0.406511
316			0.380589
317			0.358961
318			0.336697
319			0.318593
320			0.304805
321			0.288039
322			0.272558
323			0.2591
324			0.249056
325			0.240299
326			0.230926
327			0.220251
328			0.210117
329			0.198351
330			0.193654
331			0.189498
332			0.187074
333			0.181242
334			0.175641
335			0.172723
336			0.176468
337			0.178342
338			0.175472
339			0.16816
340			0.165411
341			0.164095
342			0.164567
343			0.164411
344			0.162775
345			0.162281
346			0.158212
347			0.149307
348			0.148065
349			0.149628
350			0.141069
351			0.137329
352			0.138541
353			0.140879
354			0.146589
355			0.150818
356			0.156571
357			0.16203
358			0.154684
359			0.150273
360			0.145429
361			0.138736
362			0.1389
363			0.140926
364			0.140502
365			0.142684
366			0.14239
367			0.141797
368			0.14555
369			0.145615
370			0.147216
371			0.145372
372			0.142788
373			0.137918
374			0.137628
375			0.136203
376			0.135385
377			0.132775
378			0.1341
379			0.136524
380			0.137987
381			0.13339
382			0.131606
383			0.124472
384			0.122745
385			0.12558
386			0.129437
387			0.129952
388			0.131935
389			0.129909
390			0.128563
391			0.123563
392			0.121017
393			0.118706
394			0.121372
395			0.121082
396			0.12645
397			0.127255
398			0.126511
399			0.121524
400			0.115117

## Sheet: Figure 5b
	value	SEM	replicates	value	SEM	replicates	value	SEM	replicates	value	SEM	replicates	value	SEM	replicates	value	SEM	replicates	value	SEM	replicates	value	SEM	replicates
	cWF			cWY			cWS			cFG			cFG-S58A			cLP			cFP			cHF
kcat	0.048	0.004	3	0.109	0.006	3	0.075688	0.002463	3	0.869	0.075	3	0.1232	0.0176	3	2.067	0.057	3	4.633	0.156	3	17.29	0.681	3
KM	0.0758	0.0144		0.167	0.024		0.572086	0.049523	3	4.189	0.779		4.9357	1.392	3	2.5	0.172		0.925	0.112		0.565	0.077
kcat/KM	0.633245	0.131365	3	0.652695	0.100446	3	0.132302	0.012235	3	0.207448	0.04253	3	0.024971	0.007891	3	0.8268	0.061283	3	5.00865	0.629466	3	30.6018	4.34119	3

## Sheet: Figure 5c
Time (s)	211.144	183.15	209.128	169.09	209.128	153.06	207.113	140.07	124.04	211.144	183.15	209.128	169.09	209.128	153.06	207.113	140.07	124.04
0.032033	0	0	0	0	0	0	0	0	0	8.99243	8.99243	8.99243	8.99243	8.99243	8.99243	8.99243	8.99243	8.99243
0.035833	0	0	0	0	0	0	0	0	0	0	0	0	0	0	0	0	0	0
0.039633	0	0	0	0	0	0	0	0	0	0	0	0	0	0	0	0	0	0
0.043433	0	0	0	0	0	0	0	0	0	0	0	0	0	0	0	0	0	0
0.047233	0	0	0	0	0	0	0	0	0	0	0	0	0	0	0	0	0	0
0.051033	0	0	0	0	0	0	0	0	0	0	0	0	0	0	0	0	0	0
0.054833	0	0	0	0	0	0	0	0	0	0	0	0	0	0	0	0	0	0
0.058633	0	0	0	0	0	0	0	0	0	0	0	0	0	0	0	0	0	0
0.062433	0	0	0	0	0	0	0	0	0	0	0	0	0	0	0	0	0	0
0.066233	0	0	0	0	0	0	0	0	0	0	0	0	0	0	0	0	0	0
0.070033	0	0	0	0	0	0	0	0	0	0	0	0	0	0	0	0	0	0
0.073833	0	0	0	0	0	0	0	0	0	0	0	0	0	0	0	0	0	0
0.077633	0	0	0	0	0	0	0	0	0	0	0	0	0	0	0	0	0	0
0.081433	0	0	0	0	0	0	0	0	0	0	0	0	0	0	0	0	0	0
0.085233	0	0	0	0	0	0	0	0	0	0	0	0	0	0	0	0	0	0
0.089033	0	0	0	0	0	0	0	0	0	0	0	0	0	0	0	0	0	0
0.092833	0	0	0	0	0	0	0	0	0	0	0	0	0	0	0	0	0	0
0.096633	0	0	0	0	0	0	0	0	0	0	0	0	0	0	0	0	0	0
0.100433	0	0	0	0	0	0	0	0	0	0	0	0	0	0	0	0	0	0
0.104233	0	0	0	0	0	0	0	0	0	0	0	0	0	0	0	0	0	0
0.108033	0	0	0	0	0	0	0	0	0	0	0	0	0	0	0	0	0	0
0.111833	0	0	0	0	0	0	0	0	0	0	0	0	0	0	0	0	0	0
0.115633	0	0	0	0	0	0	0	0	0	0	0	0	0	0	0	0	0	0
0.119433	0	0	0	0	0	0	0	0	0	0	0	0	0	0	0	0	0	0
0.123233	0	0	0	0	0	0	0	0	0	0	0	0	0	0	0	0	0	0
0.127033	0	0	0	0	0	0	0	0	0	0	0	0	0	0	0	0	0	0
0.130833	0	0	0	0	0	0	0	0	0	0	0	0	0	0	0	0	0	0
0.134633	0	0	0	0	0	0	0	0	0	0	0	0	0	0	0	0	0	0
0.138433	0	0	0	0	0	0	0	0	0	0	0	0	0	0	0	0	0	0
0.142233	0	0	0	0	0	0	0	0	0	0	0	0	0	0	0	0	0	0
0.146033	0	0	0	0	0	0	0	0	0	0	0	0	0	0	0	0	0	0
0.149833	0	0	0	0	0	0	0	0	0	0	0	0	0	0	0	0	0	0
0.153633	0	0	0	0	0	0	0	0	0	0	0	0	0	0	0	0	0	0
0.157433	0	0	0	0	0	0	0	0	0	0	0	0	0	0	0	0	0	0
0.161233	0	0	0	0	0	0	0	0	0	0	0	0	0	0	0	0	0	0
0.165033	0	0	0	0	0	0	0	0	0	0	0	0	0	0	0	0	0	0
0.168833	0	0	0	0	0	0	0	0	0	0	0	0	0	0	0	0	0	0
0.172633	0	0	0	0	0	0	0	0	0	0	0	0	0	0	0	0	0	0
0.176433	0	0	0	0	0	0	0	0	0	0	0	0	0	0	0	0	0	0
0.180233	0	0	0	0	0	0	0	0	0	0	0	0	0	0	0	0	0	0
0.184033	0	0	0	0	0	0	0	0	0	0	0	0	0	0	0	0	0	0
0.187833	0	0	0	0	0	0	0	0	0	0	0	0	0	0	0	0	0	0
0.191633	0	0	0	8.95452	0	0	0	0	0	0	0	0	0	0	0	0	0	0
0.195433	0	0	0	19.3182	0	0	0	0	0	0	0	0	0	0	0	0	0	0
0.199233	0	0	0	29.6818	0	0	0	0	0	0	0	0	0	0	0	0	0	0
0.203033	0	0	0	40.0454	0	0	0	0	0	0	0	0	0	0	0	0	0	0
0.206833	0	0	0	50.4091	0	0	0	0	0	0	0	0	0	0	0	0	0	0
0.210633	0	0	0	7.98248	0	0	0	0	0	0	0	0	0	0	0	0	0	0
0.214433	0	0	0	0	0	0	0	0	0	0	0	0	0	0	0	0	0	0
0.218233	0	0	0	0	0	0	0	0	0	0	0	0	0	0	0	0	0	0
0.222033	0	0	0	0	0	0	0	0	0	0	0	0	0	0	0	0	0	0
0.225833	0	0	0	0	0	0	0	0	0	0	0	0	0	0	0	0	0	0
0.229633	0	0	0	0	0	0	0	0	0	0	0	0	0	0	0	0	0	0
0.233433	0	0	0	0	0	0	0	0	0	0	0	0	0	0	0	0	0	0
0.237233	0	0	0	0	0	0	0	0	0	0	0	0	0	0	0	0	0	0
0.241033	0	0	0	0	0	0	0	0	0	0	0	0	0	0	0	0	0	0
0.244833	0	0	0	0	0	0	0	0	0	0	0	0	0	0	0	0	0	0
0.248633	0	0	0	0	0	0	0	0	0	0	0	0	0	0	0	0	0	0
0.252433	0	0	0	0	0	0	0	0	0	0	0	0	0	0	0	0	0	0
0.256233	0	0	0	0	0	0	0	0	0	0	0	0	0	0	0	0	0	0
0.260033	0	0	0	0	0	0	0	0	0	0	0	0	0	0	0	0	0	0
0.263833	0	0	0	0	0	0	0	0	0	0	0	0	0	0	0	0	0	0
0.267633	0	0	0	0	0	0	0	0	0	0	0	0	0	0	0	0	0	0
0.271433	0	0	0	0	0	0	0	0	0	0	0	0	0	0	0	0	0	0
0.275233	0	0	0	0	0	0	0	0	0	0	0	0	0	0	0	0	0	0
0.279033	0	0	0	0	0	0	0	0	0	0	0	0	0	0	0	0	0	0
0.282833	0	0	0	0	0	0	0	0	0	0	0	0	0	0	0	0	0	0
0.286633	0	0	0	0	0	0	0	0	0	0	0	0	0	0	0	0	0	0
0.290433	0	0	0	0	0	0	0	0	0	0	0	0	0	0	0	0	0	0
0.294233	0	0	0	0	0	0	0	0	0	0	0	0	0	0	0	0	0	0
0.298033	0	0	0	0	0	0	0	0	0	0	0	0	0	0	0	0	0	0
0.301833	0	0	0	0	0	0	0	0	0	0	0	0	0	0	0	0	0	0
0.305633	0	0	0	0	0	0	0	0	0	0	0	0	0	0	0	0	0	0
0.309433	0	0	0	0	0	0	0	0	0	0	0	0	0	0	0	0	0	0
0.313233	0	0	0	0	0	0	0	0	0	0	0	0	0	0	38.2502	0	0	0
0.317033	0	0	0	0	0	0	0	0	0	0	0	0	0	0	12.917	0	0	0
0.320833	0	0	0	0	0	0	0	0	0	0	0	0	0	0	0	0	0	0
0.324633	0	0	0	0	0	0	0	0	0	0	0	0	0	0	0	0	0	0
0.328433	0	0	0	0	0	0	0	0	0	0	0	0	0	0	0	0	0	0
0.332233	0	0	0	0	0	0	0	0	0	0	0	0	0	0	0	0	0	0
0.336033	0	0	0	0	0	0	0	0	0	0	0	0	0	0	0	0	0	0
0.339833	0	0	0	0	0	0	0	0	0	0	0	0	0	0	0	0	0	0
0.343633	0	0	0	0	0	0	0	0	0	0	0	0	0	0	0	0	0	0
0.347433	0	0	0	0	0	0	0	0	0	0	0	0	0	0	0	0	0	0
0.351233	0	0	0	0	0	0	0	0	0	0	0	0	0	0	0	0	0	0
0.355033	0	0	0	0	0	0	0	0	0	0	0	0	0	0	0	0	0	0
0.358833	0	0	0	0	0	0	0	0	0	0	0	0	0	0	0	0	0	0
0.362633	0	0	0	0	0	0	0	0	0	0	0	0	0	0	0	0	0	0
0.366433	0	0	0	0	0	0	0	0	0	0	0	0	0	0	0	0	0	0
0.370233	0	0	0	0	0	0	0	0	0	0	0	0	0	0	0	0	0	0
0.374033	0	0	0	0	0	0	0	0	0	0	0	0	0	0	0	0	0	0
0.377833	0	0	0	0	0	0	0	0	0	0	0	0	0	0	0	0	0	0
0.381633	0	0	0	0	0	0	0	0	0	0	0	0	0	0	0	0	0	0
0.385433	0	0	0	0	0	0	0	0	0	0	0	0	0	0	0	0	0	0
0.389233	0	0	0	0	0	0	0	0	0	0	0	0	0	0	0	0	0	0
0.393033	0	0	0	0	0	0	0	0	0	0	0	0	0	0	0	0	0	0
0.396833	0	0	0	0	0	0	0	0	0	0	0	0	0	0	0	0	0	0
0.400633	0	0	0	0	0	0	0	0	0	0	0	0	0	0	0	0	0	0
0.404433	0	0	0	0	0	0	0	0	0	0	0	0	0	0	0	0	0	0
0.408233	0	0	0	0	0	0	0	0	0	0	0	0	0	0	0	0	0	0
0.412033	0	0	0	0	0	0	0	0	0	0	0	0	0	0	0	0	0	0
0.415833	0	0	0	0	0	0	0	0	0	0	0	0	0	0	0	0	0	0
0.419633	0	0	0	0	0	0	0	0	0	0	0	0	0	0	0	0	0	0
0.423433	0	0	0	0	0	0	0	0	0	0	0	0	0	0	0	0	0	0
0.427233	0	0	0	0	0	0	0	0	0	0	0	0	0	0	0	0	0	0
0.431033	0	0	0	0	0	0	0	0	0	0	0	0	0	0	0	0	0	0
0.434833	0	0	0	0	0	0	0	0	0	0	0	0	0	0	0	0	0	0
0.438633	0	0	0	0	0	0	0	0	0	0	0	0	0	0	0	0	0	0
0.442433	0	0	0	0	0	0	0	0	0	0	0	0	0	0	0	0	0	0
0.446233	0	0	0	0	0	0	0	0	0	0	0	0	0	0	0	0	0	0
0.450033	0	0	0	0	0	0	0	0	0	0	0	0	0	0	0	0	0	0
0.453833	0	0	0	0	0	0	0	0	0	0	0	0	0	0	0	0	0	0
0.457633	0	0	0	0	0	0	0	0	0	0	0	0	0	0	0	0	0	0
0.461433	0	0	0	0	0	0	0	0	0	0	0	0	0	0	0	0	0	0
0.465233	0	0	0	0	0	0	0	0	0	0	0	0	0	0	0	0	0	0
0.469033	0	0	0	0	0	0	0	0	0	0	0	0	0	0	0	0	0	0
0.472833	0	0	0	0	0	0	0	0	0	0	0	0	0	0	0	0	0	0
0.476633	0	0	0	0	0	0	0	0	0	0	0	0	0	0	0	0	0	0
0.480433	0	0	0	0	0	0	0	0	0	0	0	0	0	0	0	0	0	0
0.484233	0	0	0	0	0	0	0	0	0	0	0	0	0	0	0	0	0	0
0.488033	0	0	0	0	0	0	0	0	0	0	0	0	0	0	0	0	0	0
0.491833	0	0	0	0	0	0	0	0	0	0	0	0	0	0	0	0	0	0
0.495633	0	0	0	0	0	0	0	0	0	0	0	0	0	0	0	0	0	0
0.499433	0	0	0	0	0	0	0	0	0	0	0	0	0	0	0	0	0	0
0.503233	0	0	0	0	0	0	0	0	0	0	0	0	0	0	0	0	0	0
0.507033	0	0	0	0	0	0	0	0	0	0	0	0	0	0	0	0	0	0
0.510833	0	0	0	0	0	0	0	0	0	0	0	0	0	0	0	0	0	0
0.514633	0	0	0	0	0	0	0	0	0	0	0	0	0	0	0	0	0	0
0.518433	0	0	0	0	0	0	0	0	0	0	0	0	0	0	0	0	0	0
0.522233	0	0	0	0	0	0	0	0	0	0	0	0	0	0	0	0	0	0
0.526033	0	0	0	0	0	0	0	0	0	0	0	0	0	0	0	0	0	0
0.529833	0	0	0	0	0	0	0	0	0	0	0	0	0	0	0	0	0	0
0.533633	0	0	0	0	0	0	0	0	0	0	0	0	0	0	0	0	0	0
0.537433	0	0	0	0	0	0	0	0	0	0	0	0	0	0	0	0	0	0
0.541233	0	0	0	0	0	0	0	0	0	0	0	0	0	0	0	0	0	0
0.545033	0	0	0	0	0	0	0	0	0	0	0	0	0	0	0	0	0	0
0.548833	0	0	0	0	0	0	0	0	0	0	0	0	0	0	0	0	0	0
0.552633	0	0	0	0	0	0	0	0	0	0	0	0	0	0	0	0	0	0
0.556433	0	0	0	0	0	0	0	0	0	0	0	0	0	0	0	0	0	0
0.560233	0	0	0	0	0	0	0	0	0	0	0	0	0	0	0	0	0	0
0.564033	0	0	0	0	0	0	0	0	0	0	0	0	0	0	0	0	0	0
0.567833	0	0	0	0	0	0	0	0	0	0	0	0	0	0	0	0	0	0
0.571633	0	0	0	0	0	0	0	0	0	0	0	0	0	0	0	0	0	0
0.575433	0	0	0	0	0	0	0	0	0	0	0	0	0	0	0	0	0	0
0.579233	0	0	0	0	0	0	0	0	0	0	0	0	0	0	0	0	0	0
0.583033	0	0	0	0	0	0	0	0	0	0	0	0	0	0	0	0	0	0
0.586833	0	0	0	0	0	0	0	0	0	0	0	0	0	0	0	0	0	0
0.590633	0	0	0	0	0	0	0	0	0	0	0	0	0	0	0	0	0	0
0.594433	0	0	0	0	0	0	0	0	0	0	0	0	0	0	0	0	0	0
0.598233	0	0	0	0	0	0	0	0	0	0	0	0	0	0	0	0	0	0
0.602033	0	0	0	0	0	0	0	0	0	0	0	0	0	0	0	0	0	0
0.605833	0	0	0	0	0	0	0	0	0	0	0	0	0	0	0	0	0	0
0.609633	0	0	0	0	0	0	0	0	0	0	0	0	0	0	0	0	0	0
0.613433	0	0	0	0	0	0	0	0	0	0	0	0	0	0	0	0	0	0
0.617233	0	0	0	0	0	0	0	0	0	0	0	0	0	0	0	0	0	0
0.621033	0	0	0	0	0	0	0	0	0	0	0	0	0	0	0	0	0	0
0.624833	0	0	0	0	0	0	0	0	0	0	0	0	0	0	0	0	0	0
0.628633	0	0	0	0	0	0	0	0	0	0	0	0	0	0	0	0	0	0
0.632433	0	0	0	0	0	0	0	0	0	0	0	0	0	0	0	0	0	0
0.636233	0	0	0	0	0	0	0	0	0	0	0	0	0	0	0	0	0	0
0.640033	0	0	0	0	0	0	0	0	0	0	0	0	0	0	0	0	0	0
0.643833	0	0	0	0	0	0	0	0	0	0	0	0	12.7825	0	0	0	0	0
0.647633	0	0	0	0	0	0	0	0	0	0	0	0	15.3507	0	0	0	0	0
0.651433	0	0	0	0	0	0	0	0	0	0	0	0	0	0	0	0	0	0
0.655233	0	0	0	0	0	0	0	0	0	0	0	0	0	0	0	0	0	0
0.659033	0	0	0	0	0	0	0	0	0	0	0	0	0	0	0	0	0	0
0.662833	0	0	0	0	0	0	0	0	0	0	0	0	0	0	0	0	0	0
0.666633	0	0	0	0	0	0	0	0	0	0	0	0	0	0	0	0	0	0
0.670433	0	0	0	0	0	0	0	0	0	0	0	0	0	0	0	0	0	0
0.674233	0	0	0	0	0	0	0	0	0	0	0	0	0	0	0	0	0	0
0.678033	0	0	0	0	0	0	0	0	0	0	0	0	0	0	0	0	0	0
0.681833	0	0	0	0	0	0	0	0	0	0	0	0	0	0	0	0	0	0
0.685633	0	0	0	0	0	0	0	0	0	0	0	0	0	0	0	0	0	0
0.689433	0	0	0	0	0	0	0	0	0	0	0	0	0	0	0	0	0	0
0.693233	0	0	0	0	0	0	0	0	0	0	0	0	0	0	0	0	0	0
0.697033	0	0	0	0	0	0	0	0	0	0	0	0	0	0	0	0	0	0
0.700833	0	0	0	0	0	0	0	0	0	0	0	0	0	0	0	0	0	0
0.704633	0	0	0	0	0	0	0	0	0	0	0	0	0	0	0	0	0	0
0.708433	0	0	0	0	0	0	0	0	0	0	0	0	0	0	0	0	0	0
0.712233	0	0	0	0	0	0	0	0	0	0	0	0	0	0	0	0	0	0
0.716033	0	0	0	0	0	0	0	0	0	0	0	0	0	0	0	0	0	0
0.719833	0	0	0	0	0	0	0	0	0	0	0	0	0	0	0	0	0	0
0.723633	0	0	0	0	0	0	0	0	0	0	0	0	0	0	0	0	0	0
0.727433	0	0	0	0	0	0	0	0	0	0	0	0	0	0	0	0	0	0
0.731233	0	0	0	0	0	0	0	0	0	0	0	0	0	0	0	0	0	0
0.735033	0	0	0	0	0	0	0	0	0	0	0	0	0	0	0	0	0	0
0.738833	0	0	0	0	0	0	0	0	0	0	0	0	0	0	0	0	0	0
0.742633	0	0	0	0	0	0	0	0	0	0	0	0	0	0	0	0	0	0
0.746433	0	0	0	0	0	0	0	0	0	0	0	0	0	0	0	0	0	0
0.750233	0	0	0	0	0	0	0	0	0	0	0	0	0	0	0	0	0	0
0.754033	0	0	0	0	0	0	0	0	0	0	0	0	0	0	0	0	0	0
0.757833	0	0	0	0	0	0	0	0	0	0	0	0	0	0	0	0	0	0
0.761633	0	0	0	0	0	0	0	0	0	0	0	0	0	0	0	0	0	0
0.765433	0	0	0	0	0	0	0	0	0	0	0	0	0	0	0	0	0	0
0.769233	0	0	0	0	0	0	0	0	0	0	0	0	0	0	0	0	0	0
0.773033	0	0	0	0	0	0	0	0	0	0	0	0	0	0	0	0	0	0
0.776833	0	0	0	0	0	0	0	0	0	0	0	0	0	0	0	0	0	0
0.780633	0	0	0	0	0	0	0	0	0	0	0	0	0	0	0	0	0	0
0.784433	0	0	0	0	0	0	0	0	0	0	0	0	0	0	0	0	0	0
0.788233	0	0	0	0	0	0	0	0	0	0	0	0	0	0	0	0	0	0
0.792033	0	0	0	0	0	0	0	0	0	0	0	0	0	0	0	0	0	0
0.795833	0	0	0	0	0	0	0	0	0	0	0	0	0	0	0	0	0	0
0.799633	0	0	0	0	0	0	0	0	0	0	0	0	0	0	0	0	0	0
0.803433	0	0	0	0	0	0	0	0	0	0	0	0	0	0	0	0	0	0
0.807233	0	0	0	0	0	0	0	0	0	0	0	0	0	0	0	0	0	0
0.811033	0	0	0	0	0	0	0	0	0	0	0	0	0	0	0	0	0	0
0.814833	0	0	0	0	0	0	0	0	0	0	0	0	0	0	0	0	0	0
0.818633	0	0	0	0	0	0	0	0	0	0	0	0	0	0	0	0	0	0
0.822433	0	0	0	0	0	0	0	0	0	0	0	0	0	0	0	0	0	0
0.826233	0	0	0	0	0	0	0	0	0	0	0	0	0	0	0	0	0	0
0.830033	0	0	0	0	0	0	0	0	0	0	0	0	0	0	0	0	0	0
0.833833	0	0	0	0	0	0	0	0	0	0	0	0	0	0	0	0	0	0
0.837633	0	0	0	0	0	0	0	0	0	0	0	0	0	0	0	0	0	0
0.841433	0	0	0	0	0	0	0	0	0	0	0	0	0	0	0	0	0	0
0.845233	0	0	0	0	0	0	0	0	0	0	0	0	0	0	0	0	0	0
0.849033	0	0	0	0	0	0	0	0	0	0	0	0	0	0	0	0	0	0
0.852833	0	0	0	0	0	0	0	0	0	0	0	0	0	0	0	0	0	0
0.856633	0	0	0	0	0	0	0	0	0	0	0	0	0	0	0	0	0	0
0.860433	0	0	0	0	0	0	0	0	0	0	0	0	0	0	0	0	0	0
0.864233	0	0	0	0	0	0	0	0	0	0	0	0	0	0	0	0	0	0
0.868033	0	0	0	0	0	0	0	0	0	0	0	0	0	0	0	0	0	0
0.871833	0	0	0	0	0	0	0	0	0	0	0	0	0	0	0	0	0	0
0.875633	0	0	0	0	0	0	0	0	0	0	0	0	0	0	0	0	0	0
0.879433	0	0	0	0	0	0	0	0	0	0	0	0	0	0	0	0	0	0
0.883233	0	0	0	0	0	0	0	0	0	0	0	0	0	0	0	0	0	0
0.887033	0	0	0	0	0	0	0	0	0	0	0	0	0	0	0	0	0	0
0.890833	0	0	0	0	0	0	0	0	0	0	0	0	0	0	0	0	0	0
0.894633	0	0	0	0	0	0	0	0	0	0	0	0	0	0	0	0	0	0
0.898433	0	0	0	0	0	0	0	0	0	0	0	0	0	0	0	0	0	0
0.902233	0	0	0	0	0	0	0	0	0	0	0	0	0	0	0	0	0	0
0.906033	0	0	0	0	0	0	0	0	0	0	0	0	0	0	0	0	0	0
0.909833	0	0	0	0	0	0	0	0	0	0	0	0	0	0	0	0	0	0
0.913633	0	0	0	0	0	0	0	0	0	0	0	0	0	0	0	0	0	0
0.917433	0	0	0	0	0	0	0	0	0	0	0	0	0	0	0	0	0	0
0.921233	0	0	0	0	0	0	0	0	0	0	0	0	0	0	0	0	0	0
0.925033	0	0	0	0	0	0	0	0	0	0	0	0	0	0	0	0	0	0
0.928833	0	0	0	0	0	0	0	0	0	0	0	0	0	0	0	0	0	0
0.932633	0	0	0	0	0	0	0	0	0	0	0	0	0	0	0	0	0	0
0.936433	0	0	0	0	0	0	0	0	0	0	0	0	0	0	0	0	0	0
0.940233	0	0	0	0	0	0	0	0	0	0	0	0	0	0	0	0	0	0
0.944033	0	0	0	0	0	0	0	0	0	0	0	0	0	0	0	0	0	0
0.947833	0	0	0	0	0	0	0	0	0	0	0	0	0	0	0	0	0	0
0.951633	0	0	0	0	0	0	0	0	0	0	0	0	0	0	0	0	0	0
0.955433	0	0	0	0	0	0	0	0	0	0	0	0	0	0	0	0	0	0
0.959233	0	0	0	0	0	0	0	0	0	0	0	0	0	0	0	0	0	0
0.963033	0	0	0	0	0	0	0	0	0	0	0	0	0	0	0	0	0	0
0.966833	0	0	0	0	0	0	0	0	0	0	0	0	0	0	0	0	0	0
0.970633	0	0	0	0	0	0	0	0	0	0	0	0	0	0	0	0	0	0
0.974433	0	0	0	0	0	0	0	0	0	0	0	0	0	0	0	0	0	0
0.978233	0	0	0	0	0	0	0	0	0	0	0	0	0	0	0	0	0	0
0.982033	0	0	0	0	0	0	0	0	0	0	0	0	0	0	0	0	0	0
0.985833	0	0	0	0	0	0	0	0	0	0	0	0	0	0	0	0	0	0
0.989633	0	0	0	0	0	0	0	0	0	0	0	0	0	0	0	0	0	0
0.993433	0	0	0	0	0	0	0	0	0	0	0	0	0	0	0	0	0	0
0.997233	0	0	0	0	0	0	0	0	0	0	0	0	0	0	0	0	0	0
1.00103	0	0	0	0	0	0	0	0	0	0	0	0	0	0	0	0	0	0
1.00483	0	0	0	0	0	0	0	0	0	0	0	0	0	0	0	0	0	0
1.00863	0	9.64338	0	0	0	0	0	0	0	0	0	0	0	0	0	0	0	0
1.01243	0	82.7209	0	0	0	0	0	0	0	0	5.93683	0	0	0	8.00616	0	0	0
1.01623	0	0	225.02	0	225.02	0	0	16.9405	2.71206	0	61.7524	0	11.4653	0	97.0746	0	22.0068	0
1.02003	0	4.63486	151.77	0	151.77	0	0	152.377	24.3946	0	0	186.978	120.397	186.978	144.893	0	231.095	9.70615
1.02383	0	43.4385	0	0	0	0	0	4.09802	5.83328	0	0	134.372	0	134.372	0	0	1.96396	107.762
1.02763	0	0	0	0	0	0	0	39.0952	55.6496	89.149	0	0	0	0	0	0	32.1865	0
1.03143	0	0	0	0	0	0	0	11.4404	0	66.1906	0	0	0	0	0	0	110.041	6.24585
1.03523	0	0	0	22.2795	0	0	0	120.081	0	0	0	0	0	0	14.0451	246.42	5.50164	82.7839
1.03903	0	0	0	245.218	0	0	0	0	0	0	0	146.494	0	146.494	199.235	186.832	73.5574	0
1.04283	0	0	0	0	0	0	0	0	0	0	0	112.053	0	112.053	162.648	82.5331	0	0
1.04663	0	4.60299	0	0	0	0	0	0	0	0	2.6221	90.0043	0	90.0043	0	64.0608	0	0
1.05043	0	57.6699	67.9004	0	67.9004	3.56184	0	0	0	0	44.8076	71.0882	0	71.0882	2.53614	0	0	0
1.05423	0	0	51.4844	0	51.4844	47.645	0	0	0	0	23.6848	0	0	0	42.3145	0	0	0
1.05803	71.8816	0	0	0	0	0	0	0	0	0	0	0	0	0	0	0	0	0
1.06183	56.2763	0	0	0	0	0	0	7.46091	0	0	0	0	0	0	0	0	0	0
1.06563	65.2924	0	0	6.04722	0	0	0	115.076	0	0	0	0	0	0	3.01499	0	0	2.27217
1.06943	100.948	0	0	105.156	0	0.393506	0	0	0	0	1.86882	0	0	0	66.277	0	3.31499	49.9479
1.07323	71.7396	0	0	78.6048	0	7.86894	0	0	0	0	46.8891	0	0	0	0	0	83.174	0
1.07703	42.5318	0	0	52.0545	0	15.3441	0	0	0	0	35.0891	0	0	0	0	0	62.2426	0
1.08083	13.323	0	0	25.5033	0	22.8196	0	0	0	0	23.2894	0	0	0	0	0	41.3118	0
1.08463	0	0	0	0	0	28.816	0	1.25643	0	0	11.4894	0	0	0	0	0	20.3805	0
1.08843	0	0	0	1.17969	0	1.33293	0	30.5844	0	0	0	0	0	0	0	0	0	0
1.09223	0	0	0	28.9478	0	32.7083	0	0	0	0	0	0	0	0	0	0	0.838278	0
1.09603	0	0	85.7979	1.46026	85.7979	0	0	0	0.938736	167.566	0	0	0	0	0	0	37.3928	0
1.09983	0	0	75.29	40.8946	75.29	0.736958	0	0	26.2894	155.571	0	0	3.82203	0	0	0	0	0
1.10363	0	0	0	1.43959	0	27.2671	0	0	0	0	0	0	216.03	0	0	0	1.15439	0
1.10743	0	0	0	53.794	0	0	0	1.11833	0	0	0	0	0.531578	0	0	0	87.2331	0
1.11123	0	0	0	0	0	1.02614	0	49.8865	0	0	0	0	61.0306	0	0.091826	0	0	0
1.11503	0	0.349814	0	0	0	46.1779	0	0	0	0	0	0	68	0	21	0	0	0
1.11883	0	20.0262	0	0	0	0	0	0	0	28.5742	0	0	0	0	0	0	0	0
1.12263	0	21.8068	0	0	0	0	0	0	0	29.3307	0	0	24.7823	0	71.3224	0	0	0
1.12643	0	0	0	0	0	0	0	0.384796	0	0	0	0	0.219594	0	0.631982	0	0	0
1.13023	0	0	0	0	0	0	17.815	43.809	0	0	0	0	0	0	83.9234	31.0375	0	0
1.13403	71.2884	0	0	0	0	0	17.5079	0	0	0	0	0	0	0	1.12041	32.8501	0	0
1.13783	132.314	0	0	0	0	37.3905	0	0	0	0	0	0	0	0	0	0	63.5274	0
1.14163	61.8347	0	0	27.877	0	0.164941	0	0	0	0	0	0	0	0	0	0	1.42399	0
1.14543	0	0	0	232.345	0	0	0	0	57.4928	0	0	0	0	0	0	0	28.24	0
1.14923	38.2553	0	0	33.7756	0	0	0	0	0.509458	0	0	0	46.0689	0	0	0	0.763278	0
1.15303	40.3038	0	0	0.556288	0	0	0	0	0	0	36.7129	0	53.7956	0	0	0	0	0
1.15683	0	0	0	0	0	0	0	0	0	0	65.9828	0	67.5111	0	0	0	0	0
1.16063	0	0	0	0	0	0	0	36.1922	0	0	2.63463	0	2.67395	0	0	0	0	0
1.16443	0	0	0	0	0	0	0	0.811337	0	0	0	0	0	0	0	0	0	0
1.16823	70.1613	0	0	0	0	0	0	31.9953	0	0	0	0	0	0	22.9521	0	0	0
1.17203	78.5735	0	0	0	0	90.1438	0	1.01349	0	54.0439	0	0	67.9428	0	1.15292	0	0	0
1.17583	0	0	0	0	0	3.24756	0	0	0	106.123	0	0	83.3381	0	0	0	61.7004	0
1.17963	23.2463	0	0	0	0	0	0	0	0	49.6719	0	0	4.42175	0	0	0	3.42753	0
1.18343	26.9568	0	0	0	0	0	0	0	0	0	0	0	116.764	0	232.039	0	0	27.3542
1.18723	0	0	0	0	0	0	0	0	0	0	0	0	7.05995	0	14.0298	0	0	1.65392
1.19103	0	0	0	0	0	0	0	0	0	0	0	0	0	0	79.4569	0	0	0
1.19483	0	0	0	0	0	0	0	0	0	0	0	0	0	0	5.59165	0	55.1187	0
1.19863	0	0	0	0	0	0	0	84.3355	0	0	0	0	0	0	0	0	4.12241	0
1.20243	0	0	0	0	0	0	0	5.05101	0	0	0	0	0	0	28.4258	0	0	0
1.20623	0	0	0	134.279	0	0	0	0	0	0	0	0	0	0	2.392	0	0	0
1.21003	0	0	0	8.78486	0	0	0	0	0	0	25.79	0	0	0	107.765	0	0	0
1.21383	0	0	0	0	0	0	0	0	0	0	2.32364	0	0	0	9.7095	0	0	0
1.21763	0	0	0	0	0	0	53.1983	0	0	0	0	0	0	0	0	0	89.8344	0
1.22143	0	0	0	0	0	0	70.3959	0	0	0	0	0	0	0	0	0	8.5582	0
1.22523	0	0	0	0	0	34.241	0	0	0	0	0	0	0	0	0	0	0	0
1.22903	0	0	0	110.57	0	2.90767	45.0894	0	39.6208	0	0	0	0	0	0	0	0	0
1.23283	82.2256	0	0	9.47141	0	0	61.6266	94.8704	3.39392	0	0	0	0	0	0	0	0	0
1.23663	113.778	0	0	0	0	0	51.3579	8.95597	59.3482	34.7241	0	0	0	0	0	0	0	0
1.24043	0	0	0	0	0	0	72.3204	46.5267	5.70129	52.4293	0	21.7955	0	21.7955	0	0	37.5976	0
1.24423	0	0	0	0	0	0	0	4.67676	0	0	0	33.2936	0	33.2936	38.3059	0	4.5849	0
1.24803	0	0	0	0	0	0	0	0	0	0	0	18.4635	0	18.4635	4.71453	0	0	0
1.25183	0	0	0	0	0	0	0	0	0	0	0	65.7626	0	65.7626	10.0742	0	0	0
1.25563	0	0	0	0	0	0	0	0	0	0	0	113.063	0	113.063	21.3895	0	0	0
1.25943	0	0	0	0	0	0	0	0	0	0	0	160.364	0	160.364	32.7047	0	0	0
1.26323	0	31.1522	0	0	0	0	0	0	21.4733	0	0	118.532	0	118.532	44.0199	0	0	0
1.26703	0	3.80086	0	0	0	0	0	0	2.61994	0	0	0	0	0	5.75114	0	0	0
1.27083	0	0	0	0	0	0	0	0	0	0	0	0	21.8205	0	0	0	57.4611	0
1.27463	0	0	0	0	0	0	0	0	0	0	0	0	3.27482	0	0	0	8.62377	0
1.27843	0	0	0	0	0	0	0	0	0	0	0	0	0	0	0	0	0	0
1.28223	0	0	0	0	0	0	0	0	0	7.91216	0	0	22.3668	0	0	27.6947	310.774	0
1.28603	0	0	54.2483	19.298	54.2483	0	0	71.9291	89.5771	14.122	19.7719	0	3.64915	0	0	49.4308	50.7028	0
1.28983	0	60.261	90.8382	2.78633	90.8382	0	0	72.3932	12.9335	0	3.31466	0	0	0	57.4894	0	0	0
1.29363	0	9.03879	0	0	0	0	74.6951	9.30079	0	0	0	0	0	0	9.97359	0	27.2485	0
1.29743	0	0	0	0	0	0	128.376	0	0	0	0	96.7431	0	96.7431	0	0	4.89055	0
1.30123	0	0	0	0	0	0	0	0	0	0	0	231.731	0	231.731	0	0	0	0
1.30503	0	0	0	0	0	0	0	0	0	0	0	93.1466	0	93.1466	43.8241	17.613	0	0
1.30883	23.4915	0	0	0	0	0	39.1968	214.086	0	0	69.8949	0	0	0	8.21044	34.0254	0	0
1.31263	42.3988	0	0	0	0	0	70.7444	37.1418	0	0	13.7133	0	0	0	79.0175	0	0	0
1.31643	0	0	0	0	0	0	0	0	34.0346	0	0	0	54.9993	0	15.7771	0	0	0
1.32023	0	0	0	0	0	0	0	207.579	6.11319	0	0	0	11.2408	0	0	0	0	0
1.32403	42.8116	0	0	0	0	0	0	37.6106	0	0	0	0	0	0	0	0	0	0
1.32783	216.253	25.1738	0	40.662	0	0	0	50.3477	0	0	0	0	0	0	0	0	0	0
1.33163	274.214	4.8684	0	7.86368	0	27.6448	0	9.7368	0	0	0	0	0	0	0	0	0	0
1.33543	25.2222	0	0	0	0	5.47612	0	0	20.0174	0	0	0	0	0	0	21.7892	0	0
1.33923	0	0	0	0	0	0	0	0	4.00025	0	0	0	36.6986	0	21.2106	47.3046	0	0
1.34303	0	0	0	0	0	0	0	0	0	0	0	0	8.44737	0	4.88231	35.3437	0	27.6154
1.34683	0	0	0	0	0	0	0	55.2462	0	0	0	0	0	0	150.261	79.1523	0	6.53303
1.35063	0	0	0	99.8645	0	22.1662	0	11.995	0	0	0	0	0	0	36.5482	0	0	0
1.35443	0	0	0	21.877	0	4.85588	0	0	0	0	0	0	0	0	0	0	0	0
1.35823	0	238.445	0	99.6242	0	62.061	0	0	0	0	0	0	0	0	0	0	0	0
1.36203	0	54.8304	0	22.9086	0	14.2709	0	0	0	0	65.1702	0	0	0	40.5327	0	0	15.0127
1.36583	0	0	0	0	0	0	0	46.8551	0	0	17.1878	0	0	0	10.69	0	0	3.95941
1.36963	0	0	0	34.1015	0	0	0	11.1935	37.4841	0	0	0	0	0	0	0	0	37.1049
1.37343	0	0	0	8.30325	0	0	0	0	9.12686	0	0	0	0	0	0	0	0	10.0571
1.37723	0	0	0	124.665	0	67.9267	0	44.7517	0	0	0	0	0	0	95.7798	0	0	0
1.38103	0	0	0	49.5023	0	17.4455	0	11.4935	0	0	0	0	75.8282	0	45.7297	0	0	0
1.38483	59.2577	0	47.1184	114.882	47.1184	0	0	0	0	0	0	0	21.7959	0	5.36889	0	0	0
1.38863	142.652	32.4061	113.428	29.1354	113.428	109.907	0	0	98.7991	0	0	0	0	0	0	9.51751	0	0
1.39243	0	8.63192	0	0	0	29.2757	29.3964	150.788	70.1065	0	0	0	27.7897	0	0	25.5233	0	0
1.39623	0	0	0	0	0	0	95.0453	41.5238	40.2323	0	0	0	8.45254	0	0	0	0	64.2774
1.40003	0	0	0	28.1057	0	0	55.7443	0	7.89434	0	0	0	0	0	0	0	0	19.8952
1.40383	0	0	0	8.01699	0	23.3192	40.6028	0	0	0	0	0	0	0	0	0	0	0
1.40763	0	0	0	20.96	0	6.71111	105.135	0	0	0	0	0	0	0	0	0	0	39.4572
1.41143	0	0	0	6.22186	0	0	0	0	0	0	0	0	0	0	0	0	0	12.717
1.41523	0	0	0	0	0	0	0	0	0	0	0	0	0	0	0	0	45.7076	0
1.41903	0	0	0	0	0	0	0	0	60.3702	0	0	0	0	0	22.6744	0	15.4128	0
1.42283	0	0	0	22.5196	0	0	0	14.6427	63.977	0	0	7.95009	28.2092	7.95009	27.1246	4.89596	0	45.2832
1.42663	0	0	0	52.0283	0	0	0	33.8298	44.2915	0	0	40.3201	30.9814	40.3201	26.9235	24.8306	0	49.7333
1.43043	0	0	0	81.536	0	0	0	53.0163	24.6067	0	0	72.6902	21.5124	72.6902	28.1694	44.7653	0	34.5331
1.43423	0	0	0	111.045	0	0	0	72.2034	4.92121	0	0	105.059	12.0438	105.059	29.4153	64.6993	0	19.3334
1.43803	0	0	0	29.6045	0	0	0	19.2494	0	0	0	99.8396	2.5748	99.8396	30.6612	61.4848	0	4.13323
1.44183	0	0	0	0	0	0	0	0	0	0	0	0	0	0	44.3742	0	0	0
1.44563	0	0	0	0	0	0	0	0	0	0	0	0	0	0	13.5817	0	54.3336	83.3631
1.44943	0	0	0	61.6517	0	0	0	0	0	0	0	0	0	0	0	0	20.7112	31.7769
1.45323	0	0	0	21.9494	0	29.4742	0	0	32.4216	0	0	0	0	0	0	0	162.129	0
1.45703	0	0	0	37.9378	0	52.5742	0	0	11.7211	0	0	0	0	0	0	0	64.4266	0
1.46083	0	0	60.4519	27.4258	60.4519	15.2884	0	0	0	0	0	0	0	0	0	0	14.9473	0
1.46463	0	0	201.888	68.9775	201.888	0	0	0	0	0	0	0	21.3154	0	0	17.6702	74.2226	0
1.46843	0	0	0	24.3155	0	0	0	0	0	0	0	0	8.77717	0	49.4838	79.3052	28.0599	0
1.47223	0	0	0	0	0	0	67.288	0	0	0	0	0	0	0	20.7703	49.2981	0	0
1.47603	0	0	0	0	0	21.2499	236.185	35.4091	0	0	0	0	88.0339	0	0	0	0	0
1.47983	0	0	0	0	0	8.38498	25.0954	13.972	0	0	0	0	38.1316	0	0	0	0	0
1.48363	23.6392	0	0	21.3406	0	0	92.5914	0	0	0	0	0	0	0	0	0	0	0
1.48743	88.7599	0	0	8.77192	0	0	0	0	0	0	0	0	20.6984	0	0	0	0	19.3185
1.49123	0	0	0	0	0	0	0	62.8475	0	0	0	0	9.43216	0	0	0	120.757	8.80335
1.49503	0	0	21.0941	0	21.0941	0	13.308	26.4273	0	0	0	0	0	0	0	0	55.6192	0
1.49883	22.0948	0	82.1332	49.7983	82.1332	0	51.8169	0	0	0	0	48.1825	0	48.1825	14.9871	0	56.5422	0
1.50263	88.3855	0	8.77903	21.7873	8.77903	0	0	0	0	0	0	215.674	20.372	215.674	30.1579	0	26.5748	0
1.50643	0	0	36.0555	0	36.0555	0	0	0	0	0	36.3913	0	9.77178	0	11.087	37.5968	0	0
1.51023	0	0	0	0	0	0	0	0	0	0	17.7623	0	0	0	0	178.431	0	0
1.51403	0	28.9205	0	0	0	0	0	64.7269	0	0	0	0	24.7202	0	24.157	18.4628	0	0
1.51783	0	13.3304	0	0	0	55.2914	0	29.8347	0	0	0	18.019	12.3337	18.019	12.0527	90.3493	0	0
1.52163	0	0	0	0	0	25.9336	0	123.05	0	0	0	90.2479	99.3287	90.2479	0	0	48.8978	0
1.52543	0	0	0	0	0	0	0	72.0273	0	0	0	0	50.9692	0	0	0	25.0912	0
1.52923	0	0	0	0	0	0	0	59.851	0	0	0	0	0	0	0	0	0	0
1.53303	0	0	0	0	0	109.968	0	26.1032	0	0	0	0	0	0	0	0	0	29.5945
1.53683	0	0	19.2542	0	19.2542	54.7463	0	0	0	0	0	0	0	0	0	0	0	15.8193
1.54063	0	0	96.3668	35.8431	96.3668	0	0	0	0	0	0	0	0	0	0	0	0	0
1.54443	0	0	0	18.236	0	0	0	0	103.98	0	0	0	0	0	0	0	0	13.7301
1.54823	0	0	0	0	0	0	0	0	53.4742	0	0	0	0	0	0	0	0	7.69257
1.55203	0	0	0	0	0	14.4104	0	0	0	0	23.59	0	75.0332	0	0	0	0	0
1.55583	0	0	0	101.915	0	7.6856	0	19.5196	0	0	13.5722	0	245.586	0	60.2803	0	29.1264	0
1.55963	0	0	0	192.1	0	0	0	10.5258	0	8.9171	0	0	117.776	0	35.074	5.61713	16.9471	0
1.56343	0	0	0	74.7298	0	0	0	0	0	59.4119	0	0	0	0	0	37.4252	0	0
1.56723	0	0	0	50.0689	0	0	12.9044	0	0	0	0	0	0	0	19.982	0	0	0
1.57103	0	0	0	28.2706	0	0	77.0318	0	0	0	0	0	0	0	12.0704	0	0	0
1.57483	0	0	0	47.1472	0	12.7189	25.0741	0	35.567	0	0	0	0	0	0	0	0	0
1.57863	0	0	0	27.1948	0	7.33633	159.458	0	20.5153	0	0	11.9162	40.6365	11.9162	0	0	17.8554	0
1.58243	0	0	0	0	0	0	0	0	15.158	0	0	110.823	25.4749	110.823	0	0	95.9278	0
1.58623	0	0	0	0	0	0	0	0	8.9735	0	0	142.641	0	142.641	0	7.12683	53.6336	59.301
1.59003	0	0	0	0	0	81.7208	0	0	0	0	0	0	0	0	0	57.9334	0	75.7554
1.59383	0	0	0	43.3003	0	90.4215	0	0	0	0	0	0	0	0	0	0	12.6547	24.6385
1.59763	0	0	0	59.0698	0	55.3449	0	0	0	0	0	0	0	0	27.6401	0	8.38169	69.7012
1.60143	0	0	0	41.6698	0	39.0421	0	0	0	0	0	0	0	0	39.1125	0	0	107.984
1.60523	0	0	0	24.2692	0	22.7388	0	0	0	0	0	0	0	0	27.6505	0	0	94.644
1.60903	0	0	0	6.86864	0	6.4355	0	0	0	0	0	0	0	0	16.1881	0	0	81.3035
1.61283	0	0	0	0	0	0	0	0	0	0	0	0	0	0	4.72564	0	0	67.963
1.61663	0	0	14.7271	0	14.7271	0	0	0	0	0	0	0	0	0	0	0	0	25.9123
1.62043	0	0	133.926	0	133.926	0	0	105.809	36.0476	0	0	0	0	0	0	0	65.9995	0
1.62423	0	0	67.4991	16.6784	67.4991	0	0	71.2015	63.5708	0	0	0	0	0	21.9999	0	47.8492	0
1.62803	0	0	0	11.4215	0	0	0	0	26.9222	0	0	0	0	0	33.4338	0	0	0
1.63183	0	0	0	0	0	0	0	0	0	0	0	0	0	0	24.8852	0	0	0
1.63563	0	0	0	0	0	0	0	0	0	0	0	7.97557	0	7.97557	31.1614	0	0	0
1.63943	0	0	0	0	0	0	0	12.8735	0	0	0	108.812	52.6194	108.812	16.8903	0	0	0
1.64323	0	0	1.96885	0	1.96885	0	0	9.22301	0	0	0	30.847	73.8469	30.847	20.2797	0	0	0
1.64703	0	11.5282	22.983	0	22.983	0	0	0	0	0	0	0	26.0226	0	15.8782	0	0	0
1.65083	0	8.50859	0	0	0	0	0	0	0	0	0	8.24866	0	8.24866	0	0	0	0
1.65463	0	0	0	0	0	0	0	60.1747	0	0	0	137.621	39.3711	137.621	0	0	0	0
1.65843	0	0	0	24.4105	0	0	0	77.8347	0	2.37874	0	0	31.9309	0	30.8116	0	0	0
1.66223	0	0	0	57.0777	0	47.3194	3.03516	24.8904	0	43.2316	0	0	0	0	36.8952	0	0	0
1.66603	0	0	0	29.82	0	36.8417	43.493	0	0	0	0	0	0	0	9.62863	0	0	0
1.66983	0	0	0	22.9165	0	0	1.65039	0	0	0	0	0	0	0	0	0	35.0662	0
1.67363	0	0	0	18.1623	0	0	25.4669	0	0	2.43616	0	4.51641	0	4.51641	0	0	30.0881	0
1.67743	0	0	0	0	0	35.8919	0	0	0	59.8331	0	110.925	0	110.925	0	0	0	0
1.68123	0	0	0	0	0	29.3649	0	0	0	6.40856	36.0703	0	0	0	53.0174	0	0	0
1.68503	6.06039	0	0	48.5808	0	0	0	49.703	0	204.556	32.2113	0	0	0	47.3454	0	0	0
1.68883	120.628	0	0	40.5954	0	0	0	41.5331	0	17.8561	0	0	0	0	0	0	0	0
1.69263	1.30516	0	0	0	0	0	0	0	0	0	0	0	0	0	0	0	0	0
1.69643	28.9478	0	0	0	0	0	0	0	0	0	0	0	0	0	0	0	105.553	0
1.70023	0	0	0	0	0	0	0	0	0	0	0	0	21.0396	0	0	0	99.3154	0
1.70403	0	0	1.59701	27.0663	1.59701	61.032	0	0	0	0	0	0	20.0524	0	0	0	41.8915	0
1.70783	0	0	50.4185	24.0528	50.4185	54.2368	0	0	0	0	0	0	0	0	0	0	40.2763	0
1.71163	0	0	1.12359	0	1.12359	0	0	0	0	0	0	0	0	0	0	0	0	0
1.71543	0	0	50.1212	0	50.1212	0	0	0	0	0	0	0	0	0	14.5634	0	0	0
1.71923	0	0	0	0	0	0	0	0	0	0	0	0	0	0	14.563	0	53.2677	0
1.72303	0	0	0	0	0	0	0	0	93.7798	0	0	0	0	0	0	0	53.9716	23.7884
1.72683	0	0	0	0	0	0	0	72.5501	89.0133	0	0	0	0	0	0	0	0	24.3148
1.73063	0.550957	0	0	0	0	0	3.71136	92.693	0	0	0	0	0	0	0	0	0	0
1.73443	63.3881	0	0	0	0	38.8562	422.53	22.136	0	0	0	0	0	0	0	0	0	0
1.73823	151.335	0	0	0	0	38.3506	0	69.3017	0	0	0	0	0	0	24.6022	0	0	0
1.74203	0	0	0	0	0	0	0	68.9978	0	0	0	0	0	0	43.4345	0	0	0
1.74583	0	36.6778	0	0	0	0	0	0	0	0	0	68.5079	0	68.5079	18.4005	0	0	10.1329
1.74963	0	37.6488	0	0	0	0	0	23.0879	0	0	0	40.0164	0	40.0164	0	0	0	11.1504
1.75343	0	0	0	0	0	35.7031	0	43.0873	16.1398	92.3832	0	1.1989	0	1.1989	0	0	49.6222	0
1.75723	60.4147	0	0	0	0	48.6572	0	41.9211	16.9338	2.92675	0	0	32.9094	0	0	0	56.3306	0
1.76103	0.806557	0	0	0	0	11.9002	0	64.0978	0	0	0	0	37.6862	0	0	0	0	0
1.76483	0	0	0	0	0	23.6099	0	112.027	13.386	128.65	0	0	36.8798	0	15.4473	0	0	0
1.76863	0	0	0	0	0	25.8782	28.0806	74.4084	14.6721	5.79663	0	0	43.5211	0	18.2291	45.4211	0	0
1.77243	0	0	0	0	0	3.06876	21.7132	0	0	0	0	0	0	0	0	2.08253	0	0
1.77623	0	0	0	0	0	9.54752	14.5591	0	0	0	0	0	4.5026	0	0	0	0	0
1.78003	0	0	0	0	0	16.0263	7.405	0	0	0	0	0	14.4699	0	0	0	0	0
1.78383	0	0	0	0	0	22.505	0.25091	0	0	0	0	0	24.4372	0	0	0	0	0
1.78763	0	0	0	0	0	14.0265	0	0	0	0	0	0	34.4046	0	0	0	0	0
1.79143	0	32.0964	0	0	0	112.084	0	0	0	0	0	0	22.4563	0	0	0	47.5966	0
1.79523	0	38.0688	0	0	0	132.941	0	9.57935	0	0	9.60713	0	0	0	85.1541	0	161.133	0
1.79903	0	16.7303	0	0	0	0	0	120.478	0	0	12.4469	0	0	0	129.896	0	162.128	14.7639
1.80283	0	20.4471	0	0	0	0	0	166.851	0	0	0	0	14.2038	0	25.6712	0	42.7185	19.3657
1.80663	21.6947	0	0	0	0	21.3801	0	41.737	0	0	0	0	56.435	0	0	0	0	0
1.81043	1.31101	0	0	0	0	26.7361	0	0	0	45.6335	0	203.007	50.7736	203.007	0	0	0	0
1.81423	0	0	0	0	0	0	0	0	0	191.828	0	96.6106	0	96.6106	30.7381	0	24.0009	0
1.81803	0	0	0	0	0	0	0	0	0	16.9279	0	7.14861	0	7.14861	42.3973	44.0166	33.1048	12.1572
1.82183	0	0	0	0	0	0	0	0	0	0	0	0	38.5803	0	0	4.1919	0	16.9696
1.82563	0	0	0	68.3395	0	0	0	0	0	0	0	0	54.8252	0	0	0	45.5635	0
1.82943	0	0	0	90.9572	0	0	0	62.9075	0	0	0	142.708	0	142.708	0	0	92.477	0
1.83323	0	0	0	0	0	0	0	84.7326	0	0	0	14.471	0	14.471	0	0	38.9516	0
1.83703	0	0	0	0	0	0	45.0218	0	0	0	0	0	0	0	0	0	0	0
1.84083	0	0	0	0	0	0	4.0564	0	0	0	0	0	0	0	0	28.7866	126.72	0
1.84463	0	0	0	23.7558	0	0	0	26.8257	0	0	0	0	13.0306	0	0	3.35422	193.004	0
1.84843	0	0	0	33.7565	0	0	0	38.1187	0	0	0	0	84.9334	0	0	0	33.0128	0
1.85223	0	0	0	49.0387	0	0	0	0	0	0	0	0	100.668	0	0	37.8478	51.2101	0
1.85603	0	0	0	72.031	0	0	55.1395	0	0	0	0	0	7.63604	0	0	4.82368	70.4214	0
1.85983	0	0	0	0	0	0	5.88625	24.0646	0	0	0	0	12.2371	0	0	0	112.853	0
1.86363	0	0	130.25	0	130.25	0	0	35.9926	0	0	0	35.9435	0	35.9435	0	0	43.9394	8.26211
1.86743	0	0	15.1773	0	15.1773	0	0	0	0	0	0	5.1895	0	5.1895	0	155.456	73.3838	13.7987
1.87123	0	0	0	73.3847	0	0	0	21.0786	0	0	8.1233	0	26.2389	0	0	22.643	50.9995	0
1.87503	0	0	0	114.934	0	8.16164	0	33.0129	0	25.7437	13.9791	0	45.1535	0	0	0	87.7631	0
1.87883	0	0	0	0	0	12.895	0	0	11.1926	4.04536	0	0	0	0	0	0	0	0
1.88263	0	0	0	0	0	0	0	12.2433	17.9045	137.803	0	0	0	0	0	0	26.9401	0
1.88643	0	0	48.8573	0	48.8573	38.5009	0	39.9212	45.6412	22.4827	0	0	0	0	0	0	48.0869	0
1.89023	0	0	6.83618	0	6.83618	81.0141	0	54.7468	75.5607	0	0	0	0	0	0	0	29.4296	0
1.89403	0	0	180.223	0	180.223	38.9166	0	65.9832	0	0	0	0	31.4629	0	0	0	54.1367	0
1.89783	30.4151	0	27.0324	0	27.0324	16.9782	0	50.3058	0	0	0	0	58.8603	0	28.7585	0	0	0
1.90163	4.7378	0	0	75.1974	0	0	0	0	0	0	0	0	21.389	0	54.3663	0	0	0
1.90543	0	0	0	130.701	0	0	0	0	0	0	0	0	66.7688	0	0	37.9261	0	0
1.90923	0	0	0	0	0	0	0	0	0	0	0	29.3449	79.628	29.3449	0	7.2709	0	0
1.91303	0	0	0	28.6965	0	0	0	0	0	0	0	5.80801	67.1926	5.80801	0	0	0	0
1.91683	0	0	220.335	51.7929	220.335	0	0	0	0	0	0	0	18.7072	0	6.96961	0	6.63772	0
1.92063	0	0	38.2249	0	38.2249	0	0	0	0	0	0	0	0	0	14.0924	0	13.4214	0
1.92443	0	0	0	0	0	29.2908	0	0	0	0	0	0	0	0	0	0	25.9041	0
1.92823	0	0	0	0	0	55.3725	0	0	0	0	0	0	14.0878	0	22.0923	0	54.0044	0
1.93203	0	0	0	0	0	0	0	0	0	0	0	0	29.9728	0	47.0028	0	46.2259	0
1.93583	57.595	0	0	0	0	13.5651	0	0	0	0	0	68.6428	11.9995	68.6428	0	0	99.2124	14.2099
1.93963	11.3975	0	130.951	0	130.951	42.5061	138.769	17.3339	0	59.5528	0	15.4845	26.1046	15.4845	0	19.579	0	30.9134
1.94343	113.273	7.30104	26.1675	0	26.1675	31.7485	27.7297	34.743	0	13.9639	0	0	0	0	0	137.365	0	19.6495
1.94723	114.14	20.1967	0	0	0	0	0	6.39355	0	0	7.33583	0	0	0	0	31.6854	0	44.4378
1.95103	87.9933	14.7147	0	0	0	0	0	25.8297	0	0	22.1901	0	0	0	0	0	3.82089	0
1.95483	61.847	9.23272	0	0	0	0	0	45.2658	0	0	16.2097	0	0	0	0	0	16.4464	0
1.95863	35.7015	3.7509	0	0	0	0	0	64.7013	0	0	10.2294	0	0	0	0	0	29.072	0
1.96243	5.68548	0	0	0	0	0	0	53.3687	0	0	4.24914	0	0	0	0	0	41.6971	0
1.96623	0	0	0	0	0	0	0	0	0	0	0	0	0	0	0	0	76.8178	0
1.97003	0	0	0	0	0	0	0	0	27.2183	16.2096	0	0	0	0	0	0	100.361	0
1.97383	0	0	0	0	0	0	0	67.1204	60.4285	160.709	0	0	0	0	6.27161	0	0	0
1.97763	0	0	0	0	0	0	0	151.637	0	43.4241	0	0	0	0	15.7825	0	0	0
1.98143	0	0	0	0	0	0	0	0	0	0	0	26.4282	0	26.4282	0	0	0	0
1.98523	0	41.1571	0	0	0	0	0	0	0	0	0	7.60592	0	7.60592	0	0	0	0
1.98903	0	97.0216	0	8.01752	0	0	0	26.0994	0	0	0	0	0	0	0	0	0	0
1.99283	0	0	77.4585	19.0999	77.4585	0	86.9432	71.2465	0	0	0	0	0	0	0	0	0	0
1.99663	0	36.3132	20.6324	0	20.6324	0	290.836	31.5764	35.4486	0	0	0	0	0	0	0	0	0
2.00043	0	90.074	0	0	0	0	72.5418	95.728	87.9293	0	0	0	0	0	0	0	0	0
2.00423	0	8.51574	68.0602	0	68.0602	25.5472	0	199.351	0	0	0	0	0	0	0	0	0	0
2.00803	28.9218	21.616	18.9267	0	18.9267	64.8479	39.8653	46.1141	29.0647	0	0	0	0	0	0	0	0	65.7052
2.01183	8.23943	0	0	66.7357	0	0	11.357	0	75.3883	0	0	0	0	0	0	0	0	190.422
2.01563	0	0	0	176.613	0	0	0	0	8.97365	0	0	0	0	0	0	0	0	0
2.01943	0	0	0	0	0	0	0	0	24.0656	121.721	0	0	0	0	0	0	0	0
2.02323	205.208	0	0	0	0	0	0	9.63298	0	41.4684	0	0	0	0	0	0	0	0
2.02703	62.9638	0	0	0	0	0	0	26.4525	0	0	0	0	13.1699	0	0	0	0	0
2.03083	0	0	0	0	0	0	0	17.7903	0	0	0	0	48.71	0	0	0	0	0
2.03463	0	0	0	0	0	7.47236	0	51.0383	0	0	0	0	23.0265	0	0	0	0	0
2.03843	0	0	140.997	0	140.997	21.6235	0	0	0	0	0	0	0	0	6.24906	0	0	0
2.04223	0	0	45.8469	0	45.8469	0	0	0	0	0	0	0	0	0	42.5089	0	0	0
2.04603	0	0	0	0	0	0	0	0	0	0	0	0	0	0	73.5232	31.1702	15.8047	0
2.04983	0	0	26.39	0	26.39	0	0	0	0	0	6.57862	47.2021	11.6174	47.2021	0	12.0171	54.5797	0
2.05363	0	0	9.12062	0	9.12062	0	26.7234	0	0	0	23.4502	18.3895	41.4113	18.3895	0	0	33.3562	0
2.05743	0	0	0	0	0	0	9.3151	32.2558	0	0	0	0	0	0	5.15716	33.6587	119.951	0
2.06123	0	0	0	14.3125	0	0	0	102.625	0	0	5.13493	0	0	0	39.6187	13.546	0	0
2.06503	0	0	0	46.6483	0	0	0	10.6465	12.7296	0	18.97	0	11.8735	0	76.6705	0	0	0
2.06883	0	0	61.9463	0	61.9463	0	81.2618	35.5087	42.4561	0	0	0	45.0238	0	0	0	20.9378	0
2.07263	0	20.2096	23.0987	0	23.0987	0	30.3011	0	0	0	0	0	0	0	12.1061	0	81.4195	0
2.07643	0	69.1753	0	0	0	0	0	0	0	109.474	0	0	0	0	47.9498	0	0	0
2.08023	0	0	0	0	0	0	0	14.2403	0	47.0022	0	0	0	0	0	0	20.1252	0
2.08403	0	0	0	0	0	0	0	51.208	0	0	0	0	0	0	0	0	82.727	0
2.08783	0	0	0	0	0	0	0	0	0	0	0	0	0	0	0	0	0	0
2.09163	0	0	0	12.422	0	0	0	0	0	0	0	0	0	0	0	0	0	0
2.09543	0	0	0	46.697	0	0	0	11.0595	33.8046	0	0	0	12.5809	0	0	0	0	9.99617
2.09923	0	0	0	0	0	27.6441	0	42.3056	129.311	0	0	0	59.6593	0	46.5043	0	0	44.3554
2.10303	0	5.02217	0	0	0	109.478	0	0	0	0	0	0	17.316	0	210.002	0	0	0
2.10683	0	20.0668	0	0	0	12.8263	0	0	0	75.6012	0	0	0	0	0	0	0	0
2.11063	0	0	0	0	0	52.2814	0	3.52972	0	36.9826	0	0	0	0	0	0	0	0
2.11443	0	4.90344	0	0	0	0	13.8263	14.637	0	0	0	0	0	0	0	0	0	0
2.11823	0	21.1177	0	0	0	0	6.22749	12.8573	0	0	0	0	14.943	0	0	0	4.5431	0
2.12203	0	0	0	0	0	5.26928	0	65.3266	6.25031	0	0	0	77.2129	0	0	0	23.475	0
2.12583	0	0	0	0	0	33.8734	0	48.2657	40.1799	0	0	0	0	0	0	0	1.06247	0
2.12963	0	0	0	0	0	62.4794	0	31.2037	74.1117	0	0	0	0	0	0	0	7.79021	0
2.13343	0	0	0	0	0	91.0836	0	14.1428	108.041	0	0	0	0	0	0	0	14.5184	0
2.13723	0	0	0	0	0	95.161	55.8155	23.9428	112.878	0	0	0	0	0	0	0	21.2461	0
2.14103	0	0	0	0	0	0	27.5422	124.998	0	0	0	0	3.47374	0	0	0	23.092	0
2.14483	0	0	0	0	0	0	0	43.3344	0	0	0	0	20.5412	0	0	0	0	0
2.14863	0	0	0	0	0	0	116.153	8.42493	0	0	0	0	10.246	0	0	0	0	0
2.15243	0	0	0	0	0	15.346	59.6014	46.7878	4.26369	0	0	0	62.8438	0	0	0	0	0
2.15623	0	0	0	0	0	81.9056	0	20.5024	22.7564	0	0	0	0	0	13.1572	0	0	0
2.16003	0	0	0	0	0	0	0	0	0	0	0	0	0	0	86.9003	0	0	0
2.16383	49.6523	0	0	0	0	0	0	0	0	0	0	122.167	0	122.167	0	0	0	3.92535
2.16763	26.9903	3.60012	0	0	0	3.11806	0	0	14.1055	0	0	157.451	0	157.451	0	0	40.4197	27.2085
2.17143	0	20.7523	137.279	0	137.279	17.9736	0	28.5349	81.309	0	0	51.2904	0	51.2904	17.5226	0	291.352	0
2.17523	0	0	76.9082	0	76.9082	0	0	170.209	0	0	0	0	3.89205	0	145.877	0	0	0
2.17903	0	0	0	0	0	0	0	0	0	0	0	0	29.236	0	115.172	0	0	0
2.18283	0	0	0	0	0	0	0	0	0	0	0	0	0	0	0	0	5.9023	0
2.18663	0	0	0	0	0	0	0	15.3267	0	0	0	0	0	0	0	75.9039	46.3218	0
2.19043	246.497	0	0	0	0	0	0	102.12	0	0	0	0	0	0	7.02311	104.529	0	0
2.19423	188.415	0	0	0	0	0	0	0	0	0	0	0	0	0	60.2407	36.3224	3.53096	0
2.19803	24.8944	0	0	0	0	0	0	0	0	0	0	0	20.05	0	0	0	46.0495	9.27964
2.20183	0	0	166.637	0	166.637	0	0	5.1122	0	0	0	15.509	180.426	15.509	0	16.702	131.069	83.5052
2.20563	0	0	103.263	0	103.263	0	0	37.2095	0	0	0	10.6261	0	10.6261	19.0097	142.122	2.65925	2.20076
2.20943	0	0	138.577	0	138.577	0	0	0	0	0	0	0	4.82432	0	195.263	91.1093	28.0621	21.8948
2.21323	0	0	88.4919	0	88.4919	0	0	0	0	26.9167	0	0	50.1968	0	63.8868	0	16.7092	0
2.21703	0	0	0	0	0	0	0	0	3.04416	19.1671	0	0	1.74213	0	3.56722	0	0	0
2.22083	0	0	91.3175	0	91.3175	0	0	0	25.1752	0	0	43.9485	19.3485	43.9485	45.0447	0	4.79724	0
2.22463	0	0	60.8809	13.9538	60.8809	0	0	0	0	0	0	32.3351	0	32.3351	63.8568	0	56.4531	0
2.22843	0	0	80.4347	125.587	80.4347	0	0	0	0	0	0	0	0	0	5.12069	0	0	0
2.23223	0	0	110.722	0	110.722	0	0	0	0	0	0	0	0	0	67.1278	0	2.79593	0
2.23603	0	0	38.6757	0	38.6757	0	0	0	0	0	0	0	0	0	39.4515	0	40.1309	0
2.23983	0	0	0	0	0	0	0	6.92114	0	0	0	16.337	3.00985	16.337	0	0	39.4201	0
2.24363	0	0	0	0	0	10.582	0	82.4802	0	0	0	12.7899	46.0033	12.7899	0	0	0	0
2.24743	55.4256	0	0	0	0	116.457	0	108.204	0	0	0	0	0	0	0	0	12.7177	0
2.25123	74.5105	0	54.7698	0	54.7698	12.3845	0	0	0	0	0	0	0	0	0	0	210.337	0
2.25503	25.1175	0	106.549	6.01124	106.549	145.897	0	0	0	0	0	19.2579	0	19.2579	0	0	0	0
2.25883	0	0	85.4087	75.3134	85.4087	0	0	0	0	0	0	15.8952	0	15.8952	0	0	0	3.26648
2.26263	0	0	27.2491	0	27.2491	0	0	2.31021	5.02849	84.4961	0	0	0	0	0	0	0	65.019
2.26643	0	0	0	0	0	0	0	38.5311	67.2657	71.2341	0	0	0	0	0	0	0	0
2.27023	0	0	0	6.91591	0	0	0	116.061	0	0	0	0	1.17871	0	6.9544	24.2435	0	0
2.27403	0	0	0	99.9548	0	0	0	112.494	0	0	0	51.8753	28.9524	51.8753	170.819	20.9062	0	0
2.27783	32.7797	0	0	4.02724	0	0	0	36.7879	0	0	0	45.5239	0	45.5239	0	0	0	0
2.28163	26.2135	0	223.934	68.8943	223.934	0	120.142	0	0	0	0	0	0	0	0	0	2.33526	0
2.28543	44.5254	0	180.633	31.2087	180.633	0	96.9113	0	0	0	0	0	0	0	0	68.9478	74.433	0
2.28923	36.4284	0	0	35.6148	0	0	91.4406	0	2.06412	0	0	0	1.04242	0	0	81.7451	0	0.521209
2.29303	0	0	0	48.6507	0	0	76.1329	0	44.9477	0	0	0	39.2973	0	0	17.7719	0	19.6486
2.29683	0	0	0	40.5968	0	0.590029	0	0	0	0	0	0	0	0	0	0	0	0.507215
2.30063	0	0	0	30.38	0	15.5415	0	0	0	0	0	9.25116	0	9.25116	0.336554	0	0	28.9052
2.30443	0	0	0	20.1638	0	30.492	0	0	0	0	0	27.1266	0	27.1266	26.0032	0	0	21.6787
2.30823	0	0	0	9.94761	0	45.4425	0	0	0	0	0	45.0008	0	45.0008	51.6683	0	0	14.4526
2.31203	0	0	0	2.7668	0	58.419	0	2.7668	0.843215	0	0	62.8751	0	62.8751	77.3333	0	0	7.22654
2.31583	0	0	32.5875	102.252	32.5875	0	0	103.665	31.1624	0	0	54.7884	0	54.7884	103	0	0	0
2.31963	60.7085	0	29.4727	2.67148	29.4727	1.24815	0	58.2861	0	56.2139	0	29.9179	0	29.9179	0	0	0	0
2.32343	90.7834	0	96.006	119.344	96.006	55.7592	0	244.297	0	56.9567	0	11.0966	0	11.0966	0	0	0	0
2.32723	32.7711	0.500659	89.5492	1.73913	89.5492	0	0	0	0.30303	0	0	0	0	0	33.8507	0	0	0
2.33103	0	37.5039	0	130.277	0	0	0	2.07076	22.6997	0	0	0	0	0	0.444085	0	0	24.6735
2.33483	0	0	0	0	0	0	0	157.213	0	0	0	0	0	0	28.6179	0	0	120.722
2.33863	0	0	0	0	0	0	68.6667	1.52164	0.236117	0	0	0	0	0	206.829	0	0	2.12631
2.34243	0	0	0	0.24569	0	0	67.4854	173.25	26.8836	0	0	0	0	0	3.68878	0	0	0
2.34623	0	0	0	57	0	0	0	0	0	19.8598	0	0	0	0	0	0	99.3355	0
2.35003	0	0	0	0.24925	0	0	0	0	0	21.9603	0	0	0	0	0	0	2.68152	0
2.35383	0	0	0	0	0	0	0	0	0	0	0	0	0	0	0	0	0	0
2.35763	0	0	0	0	0	25.7726	0	0	0	0	0	0	0	0	0	42.0613	0	0
2.36143	0	0	0	0	0	106.924	0	0	0	0	0	0	94.7888	0	0	48.348	49.2191	0
2.36523	30.5397	0	0	0	0	1.88231	0	0	0	60.3673	21.1356	0	3.85929	0	0	0	2.00394	0
2.36903	32.7377	0	0	0	0	0	0	63.0654	0	70.982	0.960585	0	0	0	0	0	0	0
2.37283	0	0	12.429	0	12.429	0	0	1.40352	0	16.3493	0	0	0	0	0	0	0	0
2.37663	83.7699	0	13.6237	0	13.6237	165.299	0	0	0	38.7105	0	0	0	0	0	0	0	0
2.38043	92.9876	0	0	0	0	123.43	0	0	30.0572	23.108	0	0	58.2722	0	0	0	0	0
2.38423	0	0	0	0	0	3.75055	0	0	0.953008	0	0	17.8161	3.49194	17.8161	50.9337	8.90805	0	35.7656
2.38803	0	0	0	0	0	0	0	0	0	0	0	22.2813	0	22.2813	3.07981	11.1407	0	2.16264
2.39183	0	0	0	0	0	0	0	128.335	0	0	0	0	0	0	0	0	67.9418	0
2.39563	0	0	0	22.9552	0	0	0	5.79016	0	0	0	0	25.3416	0	0	0	4.44464	0
2.39943	0	0	0	1.05258	0	0	0	0	0	0	0	0	1.87915	0	0	9.51024	0	0
2.40323	0	0	0	0	0	0	0	75.205	0	0	0	0	0	0	0	12.5432	0	0
2.40703	0	0	0	0	0	115.169	0	3.80675	0	0	0	0	0	0	0	0	0	161.328
2.41083	0	0	0	56.8555	0	6.34137	0	0	0	0	0	0	0	0	0	0	0	12.99
2.41463	0	0	0	3.40705	0	0	0	0	45.8081	69.168	0	0	56.879	0	0	0	0	0
2.41843	0	0	0	0	0	0	0	0	2.9671	95.6692	0	0	5.16602	0	0	0	46.9771	0
2.42223	0	0	58.3364	0	58.3364	58.1919	0	0	0	0	0	32.9445	0	32.9445	0	0	4.4752	0
2.42603	0	0	74.9264	0	74.9264	4.06284	0	0	0	0	0	46.8148	0	46.8148	0	12.7249	0	0
2.42983	0	0	0	87.6582	0	0	0	0	0	0	0	30.0521	21.0352	30.0521	0	18.4106	0	0
2.43363	0	0	0	58.8379	0	0	0	0	0	32.3721	0	44.1382	2.2249	44.1382	0	0	64.179	0
2.43743	0	0	0	4.17743	0	0	0	0	0	47.993	0	17.5057	0	17.5057	0	0	30.5202	83.6582
2.44123	47.6076	0	0	0	0	0	0	153.876	0	0	0	26.1839	0	26.1839	0	0	2.62317	9.38286
2.44503	65.2717	0	0	0	0	0	0	13.1814	0	0	0	0	0	0	0	0	0	0
2.44883	0	0	0	0	0	0	76.0072	107.941	0	0	0	0	0	0	0	0	0	0
2.45263	0	0	0	0	0	0	107.684	10.3703	0	0	0	0	0	0	0	0	0	0
2.45643	0	0	0	0	0	20.8908	0	0	0	0	0	0	0	0	0	0	0	0
2.46023	0	0	0	18.158	0	2.11833	0	0	0	0	0	0	0	0	0	0	0	44.9854
2.46403	12.5346	0	0	2.00025	0	0	0	98.9986	0	0	0	0	0	0	17.6321	0	112.227	6.03821
2.46783	18.6276	0	0	0	0	0	0	11.098	0	0	0	0	0	0	2.44503	0	15.5624	0
2.47163	0	0	0	24.1715	0	0	0	0	0	0	0	0	0	0	0	0	62.8831	0
2.47543	0	0	0	41.7152	0	0	0	0	0	0	0	0	0	0	0	0	9.15641	0
2.47923	0	0	0	58.1607	0	0	0	0	0	0	0	0	0	0	0	0	0	0
2.48303	0	0	0	74.6073	0	0	0	0	0	0	0	0	0	0	0	0	0	0
2.48683	0	0	0	91.0529	0	0	29.3971	0	0	0	0	0	0	0	0	0	0	0
2.49063	0	0	0	11.016	0	0	47.4388	0	0	0	0	0	0	0	0	0	0	0
2.49443	0	0	0	0	0	0	0	0	0	0	0	0	0	0	0	0	0	0
2.49823	0	0	0	0	0	0	0	113.635	0	0	0	33.2514	0	33.2514	0	0	0	0
2.50203	0	0	0	0	0	0	0	16.9026	0	0	0	61.0192	0	61.0192	39.9908	74.7721	0	0
2.50583	45.3903	0	0	0	0	0	0	0	0	0	0	0	0	0	7.18447	152.555	0	0
2.50963	78.6949	0	0	0	0	0	0	0	0	0	0	0	0	0	0	25.6574	0	0
2.51343	0	0	0	0	0	0	0	0	0	0	0	0	0	0	0	0	0	0
2.51723	0	0	0	0	0	32.3713	0	0	0	0	0	0	0	0	0	0	0	0
2.52103	0	0	0	149.669	0	5.47067	0	45.3283	0	0	0	0	0	0	0	0	88.4033	0
2.52483	65.6225	0	0	25.9745	0	0	0	7.86657	0	0	97.9058	0	0	0	0	0	18.0488	0
2.52863	121.669	48.4995	0	0	0	0	23.4075	137.035	0	0	20.1812	0	102.793	0	0	0	57.893	30.672
2.53243	0	8.71308	0	0	0	25.7095	43.8882	24.6187	0	44.9458	0	0	21.6582	0	0	0	12.1979	6.46252
2.53623	0	0	0	0	0	4.76993	0	0	0	93.7315	0	0	0	0	0	0	27.9128	29.4337
2.54003	0	0	0	14.6894	0	0	0	0	0	0	0	0	0	0	0	0	6.23549	6.57525
2.54383	0	0	0	2.84354	0	30.9947	0	0	0	0	0	0	0	0	37.7331	0	0	0
2.54763	0	0	0	0	0	6.13893	0	293.771	0	0	0	0	0	0	8.68556	0	0	0
2.55143	0	0	0	0	0	0	0	59.9776	0	0	16.1572	0	0	0	0	0	0	0
2.55523	0	0	0	0	0	0	0	0	0	0	3.85996	0	0	0	0	0	0	0
2.55903	7.34567	0	0	0	0	229.843	0	0	0	0	0	0	0	0	0	0	0	0
2.56283	15.4533	0	0	0	0	49.9047	0	0	0	0	0	80.2325	0	80.2325	50.3473	0	0	0
2.56663	0	38.546	0	0	0	0	0	0	0	0	0	189.13	0	189.13	36.6584	0	59.8673	0
2.57043	0	8.78729	15.0915	24.6551	15.0915	0	0	0	0	0	17.484	0	0	0	46.6893	0	15.3954	0
2.57423	0	0	71.2524	5.71942	71.2524	0	0	0	0	0	4.61082	0	0	0	10.6887	0	81.413	0
2.57803	0	0	85.2334	16.1582	85.2334	63.5967	0	26.661	0	0	0	0	0	0	0	0	22.0425	0
2.58183	46.7659	0	0	3.85972	0	15.1914	0	6.36853	0	31.2289	0	0	0	0	0	0	0	0
2.58563	106.903	0	0	0	0	73.5977	0	0	0	79.1331	0	0	0	0	0	0	0	0
2.58943	0	0	0	38.3755	0	18.5582	0	77.4332	0	33.2872	0	15.5123	0	15.5123	0	0	0	0
2.59323	0	0	0	9.86498	0	0	0	19.9054	0	87.0883	0	66.1501	0	66.1501	0	0	0	0
2.59703	0	0	0	0	0	0	0	50.0119	0	0	0	68.5505	0	68.5505	0	0	47.0876	0
2.60083	0	0	0	20.5509	0	0	0	175.407	0	0	19.2138	0	0	0	0	0	14.1182	0
2.60463	0	0	0	123.555	0	0	0	111.65	0	0	5.81122	0	0	0	0	0	0	0
2.60843	0	0	0	32.7802	0	100.829	10.6272	18.8205	0	0	0	0	0	0	0	0	0	104.998
2.61223	0	0	0	0	0	28.288	26.9808	0	0	0	0	9.37019	124.854	9.37019	0	37.7124	0	33.75
2.61603	0	0	0	0	0	0	0	0	0	0	0	27.7488	62.1643	27.7488	38.3073	111.681	0	138.958
2.61983	0	0	0	0	0	0	0	0	0	0	0	0	7.00044	0	12.7508	0	74.0395	46.2529
2.62363	0	0	0	0	0	0	0	85.1063	0	0	0	0	0	0	94.4744	0	25.0072	0
2.62743	0	0	0	15.3507	0	0	0	25.7415	0	0	0	22.231	0	22.231	32.5954	0	0	0
2.63123	32.6879	0	0	4.71639	0	0	0	0	0	0	0	70.0178	42.0663	70.0178	0	0	67.1586	0
2.63503	91.6812	0	0	0	0	0	15.3829	0	0	0	0	0	15.0019	0	0	0	23.9504	0
2.63883	0	0	0	0	0	0	106.02	0	0	17.8997	0	0	0	0	0	0	0	0
2.64263	0	0	0	0	0	0	180.682	0	0	59.1786	0	11.9068	0	11.9068	0	0	134.431	0
2.64643	0	0	0	150.557	0	0	0	0	0	0	0	39.7608	0	39.7608	0	0	50.7107	0
2.65023	0	0	0	162.995	0	0	0	0	0	0	31.1182	4.45883	0	4.45883	0	0	0	0
2.65403	0	0	0	113.044	0	0	0	0	0	0	35.2461	24.3928	0	24.3928	0	0	0	0
2.65783	0	0	0	63.0952	0	0	0	0	0	0	24.5309	44.3281	0	44.3281	0	0	0	0
2.66163	0	0	0	13.1468	0	0	0	0	0	0	13.8164	64.2622	0	64.2622	0	0	0	0
2.66543	0	0	0	0	0	0	0	67.7907	0	0	3.10182	63.2334	0	63.2334	0	0	0	0
2.66923	0	0	0	0	0	0	0	140.38	0	0	0	0	17.6865	0	0	0	35.3729	0
2.67303	0	0	0	87.3662	0	107.911	0	61.559	0	0	0	0	74.1376	0	142.251	0	14.6935	0
2.67683	0	0	0	32.6738	0	40.3572	24.524	7.21632	0	0	0	0	28.0902	0	114.594	0	0	83.818
2.68063	0	0	23.757	0	23.757	0	83.9483	0	0	0	0	0	0	0	23.4709	0	0	85.5296
2.68443	0	0	83.2853	0	83.2853	0	0	0	0	4.82464	0	0	0	0	0	0	0	44.6151
2.68823	0	0	0	0	0	0	0	23.7371	0	20.1977	0	0	73.7883	0	0	0	0	10.1325
2.69203	0	0	0	70.4776	0	22.1037	0	9.47021	0	0	0	5.46957	147.128	5.46957	0	31.0919	0	0
2.69583	0	0	0	73.0723	0	8.97246	0	39.7917	0	0	0	63.8827	51.5018	63.8827	0	134.03	0	0
2.69963	0	0	0	18.3085	0	0	11.9573	16.3848	0	0	0	188.445	0	188.445	32.0836	0	0	0
2.70343	0	0	53.0092	49.4278	53.0092	17.6528	46.0978	0	0	0	0	53.1541	0	53.1541	15.0484	0	0	18.3552
2.70723	0	0	206.421	20.784	206.421	7.42285	0	0	0	0	0	0	52.1174	0	0	0	0	8.72508
2.71103	6.51346	0	0	69.8713	0	0	0	0	0	0	0	0	24.9903	0	0	0	0	0
2.71483	26.5167	0	0	30.5703	0	43.7407	0	0	0	0	0	0	21.4256	0	0	0	0	0
2.71863	0	0	0	21.4829	0	19.3411	0	0	0	0	0	0	10.6673	0	0	0	0	0
2.72243	0	0	0	9.61101	0	107.67	0	0	34.6665	0	0	0	0	0	0	0	0	0
2.72623	0	0	0	0	0	145.047	0	50.0453	15.799	0	0	10.0157	0	10.0157	0	0	121.196	0
2.73003	0	0	0	83.4015	0	92.3145	21.9962	66.869	0	9.0951	0	52.2554	0	52.2554	69.3245	0	62.3375	0
2.73383	0	0	0	39.1992	0	22.4125	98.4582	20.4914	0	48.9828	0	0	0	0	97.1442	0	0	63.5396
2.73763	0	0	0	0	0	0	0	0	0	0	0	0	0	0	32.4642	0	0	33.8846
2.74143	0	0	0	0	0	0	0	0	66.4719	13.6684	0	0	0	0	0	74.1553	0	0
2.74523	0	0	0	0	0	0	0	0	32.5202	78.7594	0	0	0	0	0	427.294	0	0
2.74903	0	0	36.5129	34.957	36.5129	0	0	0	0	0	0	0	0	0	0	0	0	0
2.75283	0	0	182.74	17.6319	182.74	0	0	0	0	0	0	0	0	0	0	0	28.0507	0
2.75663	0	0	0	0	0	0	0	50.9935	0	0	0	21.7988	0	21.7988	0	0	16.0176	0
2.76043	0	0	0	0	0	0	0	39.5767	0	0	0	139.844	0	139.844	188.056	0	0	0
2.76423	0	0	0	0	0	0	0	6.92935	0	0	0	0	0	0	109.416	0	0	0
2.76803	0	0	0	0	0	35.7849	0	71.5697	0	0	0	0	0	0	0	9.75006	0	0
2.77183	0	0	0	30.5096	0	19.2973	0	56.1213	0	0	0	0	0	0	0	67.5453	0	0
2.77563	0	0	0	16.6238	0	0	0	9.54985	0	0	0	0	0	0	0	0	0	0
2.77943	0	0	27.9898	67.3983	27.9898	15.1424	0	99.4928	0	0	17.3158	0	0	0	49.4736	0	0	0
2.78323	0	0	171.563	38.0566	171.563	8.55017	0	56.1788	0	0	10.8357	24.7629	0	24.7629	67.1972	0	14.0993	0
2.78703	0	0	13.4016	31.7982	13.4016	0	0	0	0	5.7031	0	194.237	0	194.237	23.0741	0	8.97748	0
2.79083	0	0	85.9752	168.405	85.9752	0	0	0	0	46.3222	0	0	0	0	0	22.3427	0	0
2.79463	0	0	0	87.9664	0	0	0	0	28.2975	0	0	0	224.349	0	19.9723	183.188	0	0
2.79843	0	0	0	0	0	144.245	0	0	16.9003	0	0	0	147.299	0	13.113	0	0	0
2.80223	0	0	0	0	0	87.1359	5.50131	0	0	0	0	35.1555	0	35.1555	0	32.3402	0	0
2.80603	0	0	0	16.1223	0	33.1282	39.6697	0	0	0	0	329.351	0	329.351	0	302.976	132.018	0
2.80983	0	0	0	9.9217	0	20.3871	0	0	0	0	0	0	0	0	0	0	90.6776	13.6185
2.81363	0	0	0	0	0	0	0	66.825	42.4636	8.0782	15.3275	0	53.289	0	0	0	26.382	33.8754
2.81743	5.97915	0	0	0	0	0	0	42.5454	44.7159	80.3918	10.7856	0	37.4981	0	14.6293	0	18.5644	17.1938
2.82123	53.0329	0	0	0	0	0	6.46603	0	11.3978	0	0	0	0	0	10.4807	0	0	0
2.82503	39.4618	0	0	0	0	0	65.4597	18.0864	0	0	0	0	85.3168	0	0	0	0	0
2.82883	25.8915	0	0	0	0	0	124.45	47.9673	0	0	0	0	126.108	0	0	0	0	0
2.83263	12.3212	0	0	0	0	0	183.44	77.8482	0	0	0	0	89.3875	0	0	0	0	0
2.83643	0	0	0	0	0	0	215.171	107.731	0	0	0	0	52.6667	0	0	0	0	0
2.84023	0	0	0	0	0	0	0	48.9142	0	0	0	0	15.9436	0	0	0	0	0
2.84403	0	0	0	14.1484	0	0	0	0	0	0	0	0	21.969	0	0	0	42.2481	0
2.84783	0	0	0	9.89422	0	0	0	0	0	0	0	0	17.1069	0	0	0	32.8978	0
2.85163	0	0	4.81159	0	4.81159	0	0	48.3556	23.8865	0	0	0	0	0	0	0	0	0
2.85543	0	0	53.442	0	53.442	0	0	34.9487	17.2638	0	0	0	0	0	0	0	0	0
2.85923	0	0	0	0	0	0	4.75762	0	0	0	0	11.1025	0	11.1025	0	0	0	0
2.86303	11.7998	0	0	118.792	0	0	59.0446	21.8325	0	2.54604	0	201.898	98.1367	201.898	0	12.0583	0	0
2.86683	147.886	0	0	88.99	0	0	0	16.3553	0	50.6756	0	0	173.872	0	0	240.004	0	0
2.87063	0	0	0	0	0	0	0	0	0	0	0	0	77.7625	0	0	0	0	0
2.87443	6.5751	81.1164	0	0	0	0	0	0	0	0	0	0	37.5975	0	141.41	0	0	0
2.87823	100.598	63.1547	0	0	0	0	0	0	17.92	0	0	0	46.4568	0	133.701	0	67.2979	16.0522
2.88203	0	0	0	0	0	0	0	0	14.0771	0	0	0	12.1473	0	40.7637	0	72.0816	14.0161
2.88583	0	0	0	14.9732	0	0	0	0	0	0	0	1.51239	0	1.51239	27.2188	0	87.602	0
2.88963	0	0	0	63.3148	0	0	0	0	0	0	0	48.2141	0	48.2141	0	0	67.7539	27.8812
2.89343	0	0	0	55.719	0	0	0	23.5747	0	0	0	0	0	0	0	0	0	25.3361
2.89723	0	0	0	11.3537	0	0	0	19.5284	43.9685	0	0	0	0	0	0	0	0	0
2.90103	0	0	0	0	0	0	0	0	36.9316	0	0	0	0	0	0	0	0	23.8052
2.90483	0	0	0	15.039	0	0	0	0	0	0	0	0	10.2612	0	40.7566	2.75729	0	22.3992
2.90863	0	0	0	13.0179	0	0	0	0	0	0.900743	0	0	9.82432	0	39.0212	208.346	0	0
2.91243	4.15484	0	0	0	0	0	0	22.6222	0	102.554	0	0	0	0	0	0	0	0
2.91623	131.023	0	0	0	0	0	0	19.9282	0	0.830835	0	0	0	0	0	0.17848	0	0
2.92003	0	0	0	0	0	0	0	0	0	190	0	0	24.1049	0	0	40.8158	0	0
2.92383	3.96028	0	0	0	0	0	0	0	22.9662	0.830835	0	0	49.9822	0	0	0.17848	0	46.3495
2.92763	177.444	0	5.02247	95.0951	5.02247	0	0	0	21.1356	0	35.5277	0	26.332	0	0	0	0	47.1667
2.93143	46.1779	0	226.342	111.576	226.342	0	0	0	33.3355	0	36.6324	0	0	0	0	170.198	0	0
2.93523	3.79327	10.2612	0	21.9122	0	11.8004	0	70.8025	31.3627	0	20.5435	0	0	0	0	2.2417	0	18.0978
2.93903	286.616	9.82496	0	0	0	11.2987	0	67.7922	0	0	21.6414	0	0	0	92.5085	0	0	72.0049
2.94283	0	0	0	0	0	49.7573	0	0	0	0	0	74.6707	0	74.6707	99.5777	0	0	56.9853
2.94663	0	0	0	0	0	48.6816	0	0	0	0	0	1.9806	0	1.9806	24.8152	0	0	16.0357
2.95043	0	0	0	0	0	0	0	0	0	0	0	0	0	0	27.9217	0	15.9568	18.0432
2.95423	0	0	0	0	0	0	59.7377	0	0	0	0	0	0	0	0	0	18.1139	24.8424
2.95803	0	0	0	0	0	0	0.263521	0	0	0	0	0	0	0	0	0	61.6432	28.5573
2.96183	0	0	0	13.754	0	36.8412	0	0	0	0	0	0	0	0	0	0	72.1084	0
2.96563	0	0	0	27.0218	0	54.4578	0	0	0	0	0	0	0	0	0	0	0	0
2.96943	0	0	0	47.3931	0	17.0051	0	95.0002	8.13263	0	0	0	0	0	0	0	0	0
2.97323	0	0	0	36.4488	0	0	0	101.857	8.7196	0	0	0	27.2775	0	0	0	44.6743	0
2.97703	0	0	0	0	0	0	0	0	0	0	0	0	33.6347	0	0	0	66.6663	0
2.98083	0	0	0	39.5706	0	0	0	40.9317	0	0	0	0	0	0	0	0	14.482	0
2.98463	0	0	0	43.7559	0	0	0	67.8869	0	0	27.3438	0	0	0	0	0	0	0
2.98843	0	25.3576	0	0	0	0	0	25.3343	29.5839	0	34.8045	0	0	0	0	0	0	0
2.99223	135.938	28.8955	0	0	0	0	0	17.2012	33.7115	0	0	0	0	0	0	0	0	0
2.99603	145.227	0	0	0	0	0	0	19.8729	0	0	0	0	0	0	0	0	64.8983	0
2.99983	110.468	0	38.5358	0	38.5358	0	0	10.9169	0	0	0	73.4584	0	73.4584	0	0	86.376	0
3.00363	74.2812	0	78.4722	0	78.4722	0	0	34.6217	0	33.5119	0	60.716	0	60.716	0	0	4.98268	0
3.00743	38.0919	0	118.411	0	118.411	0	0	58.328	0	69.5519	0	41.0527	0	41.0527	0	0	16.6939	0
3.01123	1.90494	0	158.348	0	158.348	0	0	82.0327	0	105.594	0	21.3881	0	21.3881	0	0	28.4059	0
3.01503	0	0	8.44632	0	8.44632	0	0	92.8121	0	141.634	0	1.72477	0	1.72477	0	0	40.1171	0
3.01883	0	0	0	0	0	15.1449	0	116.515	12.4722	53.7535	0	149.528	0	149.528	52.3569	0	27.6238	45.406
3.02263	0	16.3898	0	0	0	18.9391	24.5172	83.3293	15.5969	4.12643	0	15.0298	0	15.0298	74.8688	0	0	64.9292
3.02643	117.582	20.7529	0	0	0	29.9067	1.59008	0	0	0	0	0	15.092	0	76.2973	164.218	0	0
3.03023	8.19921	0	0	0	0	82.3901	107.047	0	0	0	0	0	22.0394	0	111.419	18.0901	0	0
3.03403	0	0	0	35.1309	0	57.3393	8.00657	0	0	0	0	0	0	0	0	0	27.9403	0
3.03783	36.0473	0	0	46.3399	0	0	0	0	0	28.6457	11.5236	0	0	0	0	383.462	90.0554	0
3.04163	66.3668	0	0	14.9139	0	0	0	0	15.7661	3.36905	17.5532	0	0	0	0	182.343	115.549	0
3.04543	5.39328	36.6307	0	58.5784	0	0	0	0	21.4214	0	14.4788	317.646	0	317.646	0	16.7403	65.7377	21.6443
3.04923	0	50.5272	0	52.8503	0	0	55.0225	19.0749	0	0	22.7205	40.4912	15.9486	40.4912	0	0	0	33.9649
3.05303	115.464	0	0	0	0	0	4.99937	26.5412	0	0	0	0	25.4433	0	0	0	0	24.5957
3.05683	62.1096	0	0	0	0	19.497	0	0	43.1422	0	0	0	0	0	0	0	0	39.5789
3.06063	5.13511	0	285.047	0	285.047	27.7073	0	55.1956	61.3098	0	0	0	0	0	0	0	0	19.3735
3.06443	0	0	28.9054	0	28.9054	0	0	79.8577	0	0	0	0	0	0	0	0	0	31.8463
3.06823	46.1001	0	0	14.526	0	0	0	0	0	0	0	0	11.1357	0	38.5775	0	0	0
3.07203	5.12262	0	0	21.5361	0	0	193.92	29.7313	0	0	0	245.381	18.9479	245.381	139.926	0	0	0
3.07583	0	0	0	0	0	0	21.7494	44.5951	0	0	0	38.2474	0	38.2474	127.674	0	0	0
3.07963	0	0	0	0	0	0	0	0	0	0	0	0	0	0	0	0	0	0
3.08343	0	0	0	25.3736	0	0	0	32.7905	0	0	0	0	0	0	0	0	0	0
3.08723	0	0	0	39.7398	0	0	0	112.592	0	0	0	0	0	0	34.4633	0	0	0
3.09103	0	0	0	0	0	0	0	96.7601	0	0	0	0	0	0	62.6913	0	29.7106	0
3.09483	0	0	186.978	0	186.978	21.823	0	0	0	0	0	0	0	0	54.2114	0	54.5278	0
3.09863	137.152	0	25.9246	0	25.9246	35.5211	0	24.8944	0	0	0	0	0	0	110.156	0	0	0
3.10243	19.1875	0	317.111	0	317.111	90.7765	0	60.6145	0	0	0	0	27.8092	0	17.764	0	0	0
3.10623	180.047	0	45.7745	0	45.7745	273.134	0	32.4003	0	0	0	0	53.6029	0	0	0	0	0
3.11003	26.2184	0	0	0	0	205.519	0	0	0	0	0	0	0	0	0	62.4282	20.8487	26.9016
3.11383	0	0	0	9.10189	0	0	0	0	0	0	0	0	41.4845	0	0	12.3679	41.4237	53.4499
3.11763	0	0	0	32.7771	0	26.0959	0	0	0	0	0	0	83.8797	0	23.0064	0	0	0
3.12143	0	0	0	29.7493	0	63.3685	0	17.9822	0	0	0	0	0	0	47.0304	0	0	0
3.12523	0	0	0	0	0	30.8107	0	32.0945	0	0	0	0	20.8706	0	0	0	0	0
3.12903	0	0	0	16.7217	0	0	23.8604	0	0	0	0	0	43.5256	0	0	0	45.6679	0
3.13283	0	0	0	30.7617	0	0	4.17593	0	0	0	0	0	0	0	0	192.03	96.2707	0
3.13663	0	0	0	124.05	0	0	0	0	0	0	0	0	0	0	0	44.1588	0	42.1303
3.14043	0	0	0	234.507	0	0	0	0	0	0	0	0	69.1391	0	0	0	0	92.2674
3.14423	0	0	0	0	0	0	0	9.19565	0	37.9688	0	0	153.173	0	0	40.5504	0	0
3.14803	0	0	0	0	0	0	0	17.9207	0	9.0709	0	0	0	0	0	82.4787	0	0
3.15183	0	0	304.995	0	304.995	0	0	0	0	0	45.8022	0	0	0	0	18.0365	9.7495	0
3.15563	0	0	60.9404	0	60.9404	46.0949	0	0	0	0	106.671	340.901	0	340.901	0	0	82.9461	0
3.15943	0	0	0	0	0	93.1959	0	0	0	0	0	87.6392	0	87.6392	0	0	142.011	0
3.16323	77.5817	0	0	0	0	0	0	0	0	131.392	26.3343	0	0	0	0	0	0	0
3.16703	16.8283	0	0	0	0	0	0	0	0	35.2645	64.0608	0	0	0	0	0	0	0
3.17083	0	18.9667	0	0	0	0	0	0	0	0	0	0	0	0	16.5361	18.248	0	0
3.17463	0	54.8165	0	0	0	0	0	0	0	0	0	0	0	0	41.5362	5.07456	0	0
3.17843	0	39.9901	0	0	0	0	0	0	0	0	0	0	3.56619	0	5.17597	58.9439	0	0
3.18223	0	25.1646	0	0	0	0	0	0	0	0	0	0	16.271	0	23.6158	134.449	0	0
3.18603	0	10.3391	0	0	0	0	0	0	0	0	0	0	28.9751	0	42.0545	209.949	0	0
3.18983	0	0	0	0	0	0	0	0	0	0	0	0	41.6792	0	60.4932	285.449	0	0
3.19363	0	7.53217	0	0	0	18.6798	0	0	0	118.507	17.5802	0	37.4045	0	54.2889	85.783	0	10.1219
3.19743	0	17.5446	0	0	0	43.5105	0	0	0	36.4096	48.6324	0	15.2624	0	0	4.71639	8.94692	28.0005
3.20123	0	0	0	0	0	0	0	0	0	0	0	0	42.8043	0	0	57.7697	88.8043	0
3.20503	0	0	0	0	0	0	0	0	0	132.398	0	0	18.6043	0	0	18.4282	180.522	22.4171
3.20883	0	0	0	80.3182	0	0	0	8.35688	0	139.827	0	0	53.9173	0	11.404	0	16.2079	64.9674
3.21263	0	0	62.84	199.255	62.84	43.564	0	38.1582	0	31.9575	0	0	0	0	33.7747	0	48.002	0
3.21643	0	0	17.1837	0	17.1837	109.429	0	59.3845	0	0	0	0	0	0	0	0	30.3685	0
3.22023	0	0	0	14.8127	0	0	82.9792	39.6283	0	0	0	0	0	0	0	0	92.1707	0
3.22403	0	0	0	98.4732	0	0	23.8487	14.4854	0	0	0	0	0	0	0	0	0	0
3.22783	0	0	0	158.934	0	0	0	70.6933	23.3844	0	0	0	23.7153	0	0	0	0	10.3623
3.23163	0	0	0	0	0	32.218	0	129.83	62.7164	0	0	0	76.5157	0	0	0	0	49.4679
3.23543	0	0	0	0	0	87.3024	0	116.648	0	0	0	0	0	0	0	123.143	14.8776	52.1925
3.23923	58.0777	0	0	0	0	0	0	0	0	0	0	0	0	0	0	147.449	49.1874	0
3.24303	18.2499	0	0	0	0	0	59.3194	0	0	0	0	0	0	0	29.5648	38.4811	0	0
3.24683	0	5.92529	0	0	0	0	18.8318	12.839	0	0	0	0	0	0	101.21	0	37.8173	0
3.25063	0	17.1497	0	0	0	0	0	37.1602	0	0	0	0	0	0	0	0	132.574	0
3.25443	0	0	160.741	45.6497	160.741	0	0	10.5927	0	0	7.42316	121.803	69.2521	121.803	0	0	0	0
3.25823	0	0	54.2051	136.542	54.2051	0	0	31.6838	0	49.5466	26.7238	48.5855	249.312	48.5855	0	0	21.1865	0
3.26203	0	0	0	0	0	0	0	42.0904	0	20.1136	0	0	0	0	0	0	78.2513	0
3.26583	0	26.7784	0	0	0	0	0	148.469	0	0	0	0	0	0	0	0	0	0
3.26963	0	84.3403	0	0	0	0	37.3945	56.2269	0	0	0	204.459	0	204.459	0	0	0	0
3.27343	0	0	0	0	0	21.4204	13.38	0	0	205.226	0	86.8645	0	86.8645	0	0	0	0
3.27723	0	0	0	0	0	78.837	193.756	0	0	88.7215	0	0	0	0	0	0	0	0
3.28103	0	0	0	0	0	39.3974	71.6178	0	0	0	0	0	0	0	0	0	17.6395	0
3.28483	0	0	176.197	0	176.197	31.4911	0	0	0	0	0	160.801	15.7556	160.801	14.4106	0	72.5102	0
3.28863	0	0	67.341	0	67.341	0	0	34.5852	0	0	0	71.9435	66.602	71.9435	60.9164	0	0	25.667
3.29243	0	0	0	0	0	0	80.4455	127.603	0	0	0	0	0	0	0	0	25.0795	111.616
3.29623	175.895	0	124.05	0	124.05	35.5121	31.7399	54.9089	0	0	0	122.344	0	122.344	0	0	112.154	0
3.30003	70.0154	0	49.3783	28.2171	49.3783	127.672	0	115.915	0	0	0	57.4986	0	57.4986	20.4404	0	0	3.58071
3.30383	0	0	111.499	103.335	111.499	0	0	0	0	0	0	0	33.5143	0	94.1409	0	0	16.4914
3.30763	50.5328	0	45.8266	0	45.8266	0	0	19.3791	0	0	0	0	157.673	0	0	0	0	0
3.31143	21.2113	0	0	0	0	0	0	74.7103	0	0	0	285.289	0	285.289	0	0	44.5026	0
3.31523	61.569	0	0	0	0	14.8	0	0	0	262.48	0	142.342	0	142.342	0	0	235.275	6.8026
3.31903	26.435	0	0	0	0	58.6294	0	0	0	132.4	0	0	0	0	0	0	87.6877	34.3476
3.32283	0	0	0	0	0	10.5305	0	0	0	0	0	0	0	0	58.498	0	8.56462	3.23193
3.32663	0	0	0	17.9197	0	43.2929	0	0	0	0	0	150.34	0	150.34	305.104	0	44.6699	16.8566
3.33043	99.1592	0	0	75.6927	0	0	0	0	45.2654	0	0	79.3554	0	79.3554	0	0	0	0
3.33423	62.4882	0	0	0	0	0	0	0	194.935	0	0	0	0	0	0	0	0	0
3.33803	7.92824	0	0	0	0	0	0	0	0	0	12.7692	0	0	0	0	0	0	22.4203
3.34183	0	0	0	0	0	22.9165	0	0	0	0	73.6061	0	0	0	3.27574	0	0	129.239
3.34563	39.0924	0	0	0	0	105.545	0	0	0	0	0	0	9.36276	0	19.5536	0	34.3767	0
3.34943	48.136	6.4717	0	0	0	1.22438	0	0	0	0	0	0	57.891	0	0	787.601	212.555	0
3.35323	33.7143	43.3491	0	0	0	8.20118	0	0	0	0	0	0	0	0	0	1093.71	0	0
3.35703	19.2926	80.2264	0	0	0	15.178	0	0	0	0	0	0	0	0	0	871.03	0	0
3.36083	4.86998	117.106	0	0	0	22.1552	0	0	0	0	0	0	0	0	0	648.349	0	0
3.36463	0	124.091	0	0	0	23.4768	0	0	46.5247	0	0	0	0	0	0	425.654	0	0
3.36843	45.8801	7.4195	0	0	0	11.8396	0	0	242.536	0	0	115.883	0	115.883	0	128.877	21.9515	0
3.37223	24.0574	39.61	0	0	0	63.2075	0	0	0	0	0	70.6952	0	70.6952	11.3529	0	180.192	0
3.37603	0	0	0	0	0	21.5521	0	18.0855	7.64258	0	0	0	0	0	100.618	0	182.965	0
3.37983	0	0	0	0	0	120.072	0	124.959	42.5787	0	0	0	0	0	120.549	0	149.376	0
3.38363	0	0	0	0	0	0	0	139.547	0	161.965	0	0	0	0	0	129.908	0	0
3.38743	60.7573	0	135.447	0	135.447	0	0	14.7365	0	104.412	0	0	0	0	0	83.7459	0	0
3.39123	34.0374	0	75.88	0	75.88	0	0	90.327	0	0	0	0	10.9009	0	0	0	0	0
3.39503	0	0	0	0	0	0	0	9.06978	0	0	0	0	93.5532	0	0	0	23.3913	0
3.39883	0	0	0	23.0555	0	0	0	63.6579	0	0	0	68.1554	0	68.1554	0	0	210.493	0
3.40263	0	0	0	153.607	0	0	0	36.2084	0	0	0	46.2649	26.4834	46.2649	0	0	7.64439	0
3.40643	0	0	112.025	0	112.025	0	0	0	0	0	0	15.3954	261.178	15.3954	1.83408	186.677	75.3886	0
3.41023	0	0	144.261	0	144.261	0	0	0	0	0	0	10.6725	0	10.6725	31.4439	129.41	0	0
3.41403	0	0	46.9513	0	46.9513	0	0	0	0	0	0	0	26.1833	0	137.384	225.27	0	0
3.41783	0	0	0	0	0	0	31.3659	2.8515	0	0	0	0	306.399	0	0	161.385	0	0
3.42163	0	0	0	0	0	0	19.6635	22.1624	3.79199	0	5.26524	0	338.959	0	0	0	3.77211	0
3.42543	32.1374	0	206.516	16.9903	206.516	0	0	0	29.7439	0	62.0059	0	11.323	0	0	0	44.4221	2.44603
3.42923	20.6597	0	132.759	138.074	132.759	0	0	0	0	0	0	0	140.674	0	0	0	0	30.3889
3.43303	32.0275	0	0	0	0	2.01656	0	0	0	0	0	0	0	0	0	0	0	0
3.43683	21.2131	7.33283	0	15.0121	0	17.991	0	21.0248	11.4497	0	0	0	0	0	10.4093	0	0	0
3.44063	0	65.956	0	152.736	0	0	0	197.698	109.144	0	0	0	0	0	149.233	0	6.75681	0
3.44443	0	0	50.2512	170.288	50.2512	18.3556	355.689	80.4864	57.7113	0	2.07921	0	11.6802	0	0	0	103.273	0
3.44823	0	0	34.4284	41.2277	34.4284	175.055	243.692	0	10.8766	0	32.0693	0	180.154	0	0	0	0	0
3.45203	0	0	0	14.1735	0	0	0	9.57242	113.171	0	0	0	0	0	0	0	0	0
3.45583	0	8.17128	0	148.763	0	0	0	100.471	0	0	4.53517	62.3461	0	62.3461	0	0	0	0
3.45963	0	89.8701	0	0	0	0	0	0	0	0	91.2397	51.1848	4.05877	51.1848	0	0	6.38912	0
3.46343	0	2.04323	31.2251	0	31.2251	0	0	0	0	0	34.945	0	80.8007	0	7.5289	0	127.192	0
3.46723	62.2581	24.069	22.9715	0	22.9715	5.72382	0	0	0	0	0	0	0	0	165.647	0	0	0
3.47103	46.3681	0	0	0	0	73.9057	235.92	2.38499	0	0	0	110.093	0	110.093	3.4826	0	1.19277	4.21607
3.47483	26.6269	0	0	0	0	29.7651	225.286	31.6254	2.23488	0	0	95.2926	0	95.2926	98.1433	0	32.7637	118.638
3.47863	20.1884	0	0	0	0	0	36.4014	0	29.9031	0	0	34.3358	0	34.3358	68.8704	1106.01	1.68748	78.5148
3.48243	0	0	0	16.3741	0	0	0	11.8026	0	0	0	30.3941	3.64956	30.3941	2.74271	2252.99	53.3239	0
3.48623	0	0	0	268.112	0	0	273.952	182.005	0	0	0	0	117.135	0	88.0292	1147.53	0	0
3.49003	0	0	0	258.441	0	0	217.123	0	0	0	0	0	0	0	0	0	0	0
3.49383	0	0	0	0	0	0	95.0191	3.99457	0	0	0	0	0	0	0	0	1.25099	0
3.49763	0	1.45939	0	0	0	0	77.0658	74.8571	0	0	0	0	3.59201	0	2.26473	0	69.9769	0
3.50143	0	26.772	273.416	0	273.416	0	0	53.6608	1.79815	0	1.15121	0	205.192	0	129.372	903.45	0	0
3.50523	0	0	228.481	0	228.481	0	0	0	42.965	0	130.846	0	0	0	0	868.694	0.757087	4.05129
3.50903	0	0	0	4.61571	0	0	0	0	82.6008	0	0.324989	0	0	0	0	0	86.1873	461.202
3.51283	0	5.15971	0	115.847	0	0	0	0	0	0	73.6764	0	1.6043	0	0	1314.18	0	0
3.51663	0	127.842	0	90.1395	0	0	0	0	2.39315	0	0	0	366.881	0	0	1314.1	0	0
3.52043	0	0	109.533	0	109.533	0	0	0	77.7245	0	0	0	1.6043	0	37.8338	0	0	0
3.52423	4506.5	0	180.097	0	180.097	0	0	0	68.548	0	0	0	0	0	26.1042	536.023	0	0
3.52803	13068.3	0	128.447	0	128.447	0	0	0	51.3549	339.245	29.7365	0	0	0	22.6484	953.274	0	0
3.53183	21630.6	0	76.7942	0	76.7942	0	0	0	34.1607	1029.87	22.5904	0	43.2836	0	17.0322	682.613	0	0
3.53563	30192.3	0	25.1444	0	25.1444	0	0	0	16.9676	1720.53	15.1147	0	86.9535	0	11.3958	411.935	0	0
3.53943	32436.3	0	0	0	0	0	0	0	1.20643	2411.16	7.63942	0	130.621	0	5.75978	141.274	0	0
3.54323	14970.7	0	135.954	0	135.954	0	0	0	90.7931	1452.48	0.164157	0	174.288	0	0.123767	0	0	0
3.54703	0	0	228.514	0.891464	228.514	0	0	0	0	0	87.6443	0	84.0316	0	0	174.532	0	0
3.55083	0	0	95.2869	101.362	95.2869	0	0	0	0	0	2.37154	0	81.0153	0	0	194.678	0	0
3.55463	18643	0	0	86.321	0	0	0	0	0	0	0	0	65.1295	0	0	418.534	173.521	0
3.55843	65091.2	0	0	0	0	66.7681	160.175	72.5916	0	0	85.0357	0	2.25683	0	0	481.155	33.2729	0
3.56223	174648	3909.22	269.666	0	269.666	234.921	162.282	0.312895	0	1669.51	3.46219	0	235.082	0	143.099	0	1.1002	0
3.56603	424352	17.2426	275.607	180.595	275.607	1.03491	0	0	0	1962.82	0	0	9.65644	0	5.87806	167.5	77.8035	0
3.56983	855112	26737.8	0	353.664	0	0	0	0	0	0	69.8124	0	163.533	0	101.371	198.66	3.53692	24.8647
3.57363	1387899	43002.5	0	802.013	0	0	0	0	27.6328	0	3.50681	0	8.21458	0	138.123	0	108.112	1.249
3.57743	1839043	65576.9	0	14.131	0	0	104.63	0	0.489725	0	24.6389	0	0	0	186.326	232.499	5.94513	0
3.58123	2056881	74469.7	9234.62	0	9234.62	0	112.7	0	0	1321.51	1.36859	0	0	0	9.94328	288.211	0	0
3.58503	2140241	82493.6	40381.3	959.823	40381.3	0	0	0	0	1652.72	0	0	0	0	0	0	0	0
3.58883	2198755	86457.7	134943	29.8458	134943	0	0	0	0	0	0	0	0	0	222.458	0	0	0
3.59263	2157064	78153.9	341175	0	341175	7038.65	0	0	0	0	128.062	0	0	0	15.3901	0	0	23.369
3.59643	2021961	74412.8	669278	650.312	669278	253.586	0	0	0	0	47.3185	0	171.798	0	0	0	0	1.64544
3.60023	1896691	69648.8	1109008	23.6339	1109008	0	0	419.704	8118.52	0	257.727	13940.4	12.8437	13940.4	344.346	0	75.7322	0
3.60403	1762719	62734.8	1505340	0	1505340	0	0	18.9101	365.787	0	19.2362	41358.4	318.498	41358.4	25.99	0	5.716	280.505
3.60783	1577272	54010.5	1744359	0	1744359	0	214.003	0	11203.1	0	0	66296.4	26.8234	66296.4	991.421	0	0	23.6237
3.61163	1414546	43839.8	1861277	0	1861277	0	256.091	474.91	13829.5	0	0	93364.6	0	93364.6	84.902	0	0	219.695
3.61543	1282707	40862.7	1892282	992.045	1892282	0	0	24.0705	672.411	634.284	0	108393	0	108393	953.763	0	122.884	19.7874
3.61923	1180168	33510.2	1867702	54.6268	1867702	26109.2	0	0	11396	890.883	22.9155	110474	0	110474	1366.27	277.196	11.173	745.734
3.62303	1060076	36161.9	1741743	316.402	1741743	1564.58	0	0	682.899	0	2.18328	109437	0	109437	121.909	393.961	0	71.0501
3.62683	968532	31127.1	1595354	552.533	1595354	0	0	0	0	0	0	106532	0	106532	0	0	69.9388	536.037
3.63063	896573	29757.4	1445307	661.373	1445307	0	0	0	9866.48	385.686	0	98997.2	104.545	98997.2	0	0	7.39312	56.6636
3.63443	808652	24984.4	1246417	318.01	1246417	0	0	0	8660.05	571.796	0	89794.2	65.043	89794.2	0	0	38.8508	0
3.63823	741412	24652	1087678	20.4978	1087678	0	0	0	595.748	0	0	80209.4	5.99066	80209.4	826.514	0	4.31934	503.179
3.64203	705357	23454.8	984576	321.773	984576	0	0	0	0	0	0	70742.8	0	70742.8	993.579	0	0	383.809
3.64583	668467	22245.7	903785	25.9274	903785	12875	0	248.008	0	0	0	62281.8	0	62281.8	109.443	0	89.2707	578.726
3.64963	616280	19328.8	808468	0	808468	1093.35	0	21.061	0	0	47.8673	58348.4	0	58348.4	0	0	11.381	68.7242
3.65343	575011	20043.4	738375	0	738375	0	44.9046	0	6202.64	331.024	6.15623	49906.1	0	49906.1	0	0	0	0
3.65723	524933	1751.06	678659	0	678659	0	63.2298	65.5275	585.926	529.463	0	43047.7	0	43047.7	0	0	0	214.264
3.66103	490326	14990.6	623638	0	623638	0	0	6.2955	0	221.63	0	38270.2	130.382	38270.2	0	0	0	29.7077
3.66483	467886	16179	582106	0	582106	6151.56	256.461	0	4175.39	366.947	0	34488.6	18.8101	34488.6	0	0	0	0
3.66863	430482	15966	539054	0	539054	623.807	373.422	397.2	423.411	0	28.803	21005.5	0	21005.5	0	0	136.16	242.478
3.67243	397804	1594.8	507785	354.812	507785	5886.47	0	43.7524	0	0	4.32469	10429.7	19.1169	10429.7	202.012	0	20.444	36.4074
3.67623	355457	10954.5	459548	39.7751	459548	659.884	0	0	4428.7	0	0	27587	2.97814	27587	31.4706	0	0	0
3.68003	323034	11251.6	444310	0	444310	0	112.263	60.5326	2803.91	0	0	25742	55.0565	25742	477.402	0	0	0
3.68383	284325	9603.25	417846	226.701	417846	5729.53	172.603	7.11838	2875.21	0	0	24884.3	87.9739	24884.3	77.8564	0	30.0897	0
3.68763	268986	1028.85	405417	27.6674	405417	699.253	0	0	318.066	0	0	24827.1	13.2414	24827.1	362.883	0	5.04373	0
3.69143	247461	0	375047	0	375047	0	1379.28	127.915	0	0	18.8155	22293.3	0	22293.3	61.3706	0	0	0
3.69523	210034	6181.84	324635	271.693	324635	0	2219.51	17.0091	0	0	3.34693	14730.9	0	14730.9	0	0	94.1132	0
3.69903	193790	830.1	302934	36.4831	302934	3951.36	25486.4	0	2366.48	0	0	0	0	0	402.852	0	89.8381	0
3.70283	178451	826.045	275380	0	275380	3498.73	92289.2	22.3822	3395.28	0	0	0	0	0	74.83	42190.8	13.5221	0
3.70663	163113	1763.03	247828	0	247828	2383.07	159088	47.7703	4201.57	0	0	0	22.8624	0	0	165536	10.492	2241.56
3.71043	147775	2700.01	220275	0	220275	1267.42	225886	73.1584	5007.85	0	0	0	50.0104	0	0	288874	22.9508	4903.32
3.71423	139358	3637.05	200180	0	200180	151.69	307158	98.5481	5814.19	0	0	0	77.1584	0	0	412212	35.4095	7565.07
3.71803	131936	511.83	183766	0	183766	0	382916	13.8684	805.428	0	0	0	104.308	0	0	574895	47.8691	10227
3.72183	116181	3113.4	159192	0	159192	0	410251	110.284	6799.82	0	0	0	19.0298	0	282.144	818395	8.73313	1865.79
3.72563	118066	3754.59	149833	0	149833	1486.47	432623	17.9924	1109.36	0	0	2604.76	0	2604.76	59.9889	1008332	29.6827	0
3.72943	117464	4110.51	142918	0	142918	255.641	427931	115.041	0	0	0	5443.53	0	5443.53	0	1097707	6.44528	12251.3
3.73323	111308	3479.92	133867	0	133867	0	404030	20.134	0	0	0	0	52.2619	0	0	1151282	0	15715.8
3.73703	100138	513.465	122596	0	122596	0	357257	0	4867.35	0	0	0	12.018	0	0	1074597	0	16279.2
3.74083	96336.6	3248.57	112540	0	112540	0	312088	0	882.131	0	0	0	0	0	0	1009973	0	16331.1
3.74463	98784.3	603.192	107131	0	107131	0	275030	177.347	0	0	0	0	0	0	456.7	910594	29.0825	3136.43
3.74843	103788	0	104621	0	104621	0	245861	33.992	0	0	0	0	129.369	0	381.434	777614	7.07271	9624.32
3.75223	104496	0	102348	184.315	102348	0	222536	0	3318.47	0	0	0	32.3428	0	67.5928	712143	0	2406.12
3.75603	102853	3240.24	100012	36.8275	100012	0	195036	0	663.056	0	0	0	0	0	0	673955	0	0
3.75983	104721	3429.43	92944.1	0	92944.1	0	174247	0	2680.85	0	0	0	0	0	239.721	597116	0	0
3.76363	107942	582.72	91995.8	0	91995.8	0	163526	166.708	564.513	0	0	0	0	0	107.222	504501	0	0
3.76743	106581	3153.94	91834.1	0	91834.1	0	148844	54.2264	0	0	0	0	129.841	0	12.0902	426908	103.873	0
3.77123	109183	690.831	95003.1	117.285	95003.1	0	140452	87.7557	0	0	0	0	35.4577	0	0	405778	28.3662	0
3.77503	114389	0	97302.2	26.2274	97302.2	1039.38	135109	100.398	0	0	20.3235	957.145	0	957.145	0	369083	75.8921	4023.7
3.77883	110479	2426.2	98151	0	98151	234.456	121415	18.4202	1741.83	0	56.7133	2456.8	0	2456.8	282.165	343736	21.2952	1129.05
3.78263	101198	568.982	92614.3	25.8778	92614.3	917.435	104294	135.809	2290.45	0	14.773	1821.99	0	1821.99	81.7169	318057	77.1087	4273.23
3.78643	95997.3	0	93245.6	6.17593	93245.6	218.952	99980.8	79.218	2109.95	0	0	4829.69	0	4829.69	0	309323	164.238	1259.31
3.79023	100631	2413.96	99447.2	0	99447.2	0	99171.8	11.3978	404.425	0	0	0	0	0	303.409	278278	42.4302	3374.18
3.79403	97039.2	593.031	101920	0	101920	0	92441.8	0	2131.68	0	0	0	0	0	91.7661	264811	0	1020.52
3.79783	88506.7	0	102494	0	102494	752.403	85089.9	0	1158.22	0	0	0	0	0	332.513	254828	0	0
3.80163	85149.9	1476.68	102532	0	102532	194.9	83154.4	0	159.456	0	0	0	0	0	210.108	229885	0	0
3.80543	78603.6	389.928	100065	0	100065	0	77148.2	0	0	44.806	0	0	0	0	33.9924	221214	0	0
3.80923	70462.8	0	95138.6	0	95138.6	0	72519.2	52.8963	1015.73	131.517	0	0	0	0	0	203921	0	0
3.81303	64444.6	1147.47	93789.5	54.5733	93789.5	0	69541.8	14.335	275.265	73.2451	0	0	0	0	0	181475	0	0
3.81683	57428.1	318.787	87028.7	15.1614	87028.7	931.427	57835.8	0	0	220.341	14.87	0	87.2337	0	0	171063	0	0
3.82063	52480.1	882.848	82916	150.486	82916	265.384	50468	0	0	0	5.17598	0	30.3645	0	94.722	161920	0	0
3.82443	42714.6	752.858	78462.9	43.3046	78462.9	0	49405.9	0	789.23	0	0	0	0	0	33.4816	152122	0	0
3.82823	36194.4	145.901	73048.1	70.3363	73048.1	0	43017.1	90.231	230.85	0	0	0	0	0	0	134353	0	0
3.83203	23888.3	669.517	64587	21.3648	64587	0	37745.2	27.4079	916.634	104.696	0	0	76.6746	0	70.6886	123485	0	0
3.83583	6984.94	781.935	61589	0	61589	862.912	26143.4	0	283.721	344.299	0	0	28.2977	0	86.1646	115078	0	0
3.83963	25284.8	180.882	51772.2	0	51772.2	271.593	0	18.9952	0	0	0	0	0	0	22.6636	105602	0	0
3.84343	16111.8	188.6	46986.5	0	46986.5	510.944	7071.88	6.0308	266.67	0	0	0	19.5393	0	0	98236.4	0	0
3.84723	0	60.7894	30955.6	0	30955.6	360.269	27749.9	0	1109.63	0	0	0	7.54563	0	135.199	84757.1	0	0
3.85103	0	0	8614.29	0	8614.29	64.434	21733.7	0	688.317	0	0	0	0	0	230.595	81618.3	0	921.979
3.85483	3372.84	0	25876.8	0	25876.8	557.041	0	0	118.366	0	0	0	0	0	187.621	71427	0	1274.64
3.85863	12920.7	0	5667.38	0	5667.38	462.876	0	0	0	0	0	0	0	0	47.2806	68084.4	0	367.482
3.86243	8300.94	0	22172.7	0	22172.7	94.3632	0	0	0	0	0	225.493	0	225.493	0	67006.5	0	218.673
3.86623	0	0	19436	0	19436	233.049	0	0	0	0	0	855.058	0	855.058	0	62021.6	0	90.8286
3.87003	0	0	14996.1	0	14996.1	84.114	4715.48	0	0	0	0	0	0	0	89.3681	57069.7	0	0
3.87383	0	111.963	475.741	0	475.741	0	18839	0	0	0	0	0	0	0	38.6381	55249.4	84.8217	0
3.87763	0	124.957	2522.26	0	2522.26	0	13856.2	0	0	0	0	0	0	0	18.0528	51659.2	92.7674	666.554
3.88143	0	86.8695	4568.78	0	4568.78	0	8873.34	0	0	0	0	0	34.727	0	46.2033	51816.7	70.6174	794.214
3.88523	0	48.7794	6615.43	0	6615.43	0	3890.18	0	0	0	0	0	84.8383	0	75.3568	51974.1	56.9923	555.01
3.88903	0	10.6917	6412.13	0	6412.13	0	3800.45	0	0	0	0	0	134.953	0	104.512	52131.5	43.3664	315.791
3.89283	1594.17	0	1442.46	56.1299	1442.46	0	17224.1	77.086	0	0	0	0	185.064	0	133.666	42863	29.7414	76.5878
3.89663	5739.13	0	5192.95	22.3446	5192.95	0	13237.5	72.8668	0	0	0	0	142.972	0	45.7855	7543.06	8.12579	0
3.90043	1101.29	91.1642	0	0	0	0	0	333.743	0	0	0	0	111.807	0	0	42533.4	0	0
3.90423	5385.42	37.477	0	0	0	0	3601.63	130.209	0	27.8365	0	0	35.7027	0	0	45094.2	0	0
3.90803	4680.21	0	0	0	0	0	13887.5	0	106.869	133.395	43.5207	0	0	0	0	49186.6	0	0
3.91183	0	23.8591	0	0	0	0	4297.83	42.806	387.382	0	21.6667	0	0	0	0	52979.4	0	0
3.91563	0	10.2438	1045.85	42.8768	1045.85	0	17175.5	18.3785	205.187	19.9388	0	0	0	0	0	50572.4	0	471.291
3.91943	0	0	5471.1	18.7569	5471.1	0	4407.68	0	321.874	103.027	21.1941	0	0	0	115.998	48825.3	0	239.777
3.92323	0	0	4990.37	0	4990.37	0	18118.5	187.107	132.346	0	10.9904	0	0	0	102.171	50301.5	0	0
3.92703	879.745	0	0	0	0	0	3448.87	84.4499	0	0	0	0	0	0	22.1765	50750.4	60.6571	0
3.93083	4858.57	151.516	0	0	0	115.314	18096.1	0	387.1	27.3884	0	0	0	0	84.2871	52068.9	32.4244	0
3.93463	4595.38	186.105	0	0	0	111.767	17068.6	0	647.137	156.373	0	0	0	0	118.802	50105.5	0	0
3.93843	0	54.6931	0	0	0	27.5794	18228.5	0	220.452	0	0	0	0	0	39.9725	51355.4	0	0
3.94223	0	67.3826	0	124.396	0	126.784	19758.9	0	0	0	0	0	137.823	0	0	51578.4	0	0
3.94603	0	32.6746	0	60.3211	0	61.4788	18018.5	0	253.405	0	0	69.9103	77.8171	69.9103	31.6362	51189.9	0	0
3.94983	0	0	0	0	0	0	17238.5	57.04	123.953	0	0	444.581	0	444.581	18.0658	47627.3	0	0
3.95363	0	0	0	0	0	0	17824.1	45.7535	0	0	0	0	0	0	0	45936.1	142.27	0
3.95743	0	61.7313	0	0	0	0	15312.6	8.7814	0	0	0	0	0	0	0	42264.6	83.4026	0
3.96123	0	31.7468	690.734	0	690.734	0	12478.1	0	0	0	0	0	0	0	0	43273	92.4168	0
3.96503	701.557	0	3686.61	0	3686.61	0	0	48.6833	0	0	13.2474	0	0	0	0	39868.4	150.491	0
3.96883	3781.32	0	0	0	0	0	0	76.3189	175.553	0	8.08133	0	141.453	0	0	35127.1	57.7501	677.297
3.97263	604.494	0	449.419	0	449.419	128.561	1528.44	27.0867	93.6192	0	0	0	87.6567	0	0	4008.38	0	687.177
3.97643	3481.76	0	2588.56	0	2588.56	166.964	8803.5	0	0	0	0	0	0	0	0	33922.9	0	168.804
3.98023	0	0	619.229	0	619.229	53.3606	0	0	0	0	0	50.6015	224.612	50.6015	0	31633.9	40.0601	0
3.98403	0	127.102	3693.68	0	3693.68	0	0	86.5774	295.387	0	26.6324	414.852	146.067	414.852	55.5165	24155.2	60.6132	0
3.98783	0	71.7639	0	77.7346	0	0	947.858	48.8831	268.789	0	17.484	0	0	0	36.4462	2598.61	115.229	110.134
3.99163	0	0	0	132.104	0	0	6805	0	58.687	0	0	0	0	0	0	24270.5	61.6955	346.815
3.99543	0	0	0	50.843	0	0	6433.86	0	0	0	29.1006	0	0	0	0	19444.1	0	185.592
3.99923	0	0	0	0	0	32.7722	4223.52	0	52.1913	0	19.9868	0	0	0	170.049	16208.5	0	0
4.00303	0	55.1919	0	145.064	0	19.4305	3108.44	0	30.944	21.5531	0	0	17.095	0	117.899	0	0	35.3708
4.00683	392.312	33.2778	0	87.4659	0	0	0	0	46.9445	223.455	0	0	11.9581	0	0	0	0	24.7422
4.01063	3391.74	12.3689	0	0	0	0	338.547	0	28.8046	93.9826	0	0	0	0	0	0	125.272	0
4.01443	3534.54	7.68616	0	0	0	0	2543.05	59.7221	0	0	0	0	0	0	0	0	120.168	107.163
4.01823	0	0	0	83.1782	0	0	0	37.4416	0	0	25.9408	0	34.6072	0	0	0	21.6905	78.3905
4.02203	0	0	0	53.0145	0	0	0	20.0857	0	0	19.1429	0	25.5383	0	0	701.703	0	0
4.02583	0	0	0	0	0	0	0	13.0277	33.8923	0	0	0	0	0	18.7944	8718.33	0	0
4.02963	343.629	0	0	0	0	0	0	0	22.2489	0	0	0	19.2335	0	14.3322	573.451	0	45.0056
4.03343	3063.82	30.5146	0	0	0	0	0	0	0	0	0	0	177.115	0	0	8149.02	161.906	34.7398
4.03723	0	20.5792	0	0	0	0	0	0	18.4911	0	0	0	233.04	0	0	0	126.047	0
4.04103	0	0	0	0	0	91.127	133.561	0	12.5913	15.6358	0	0	83.8268	0	0	0	22.9178	0
4.04483	0	0	0	0	0	214.736	1413.58	0	20.6432	261.166	0	9.54911	0	9.54911	203.05	285.868	18.2615	0
4.04863	0	0	0	0	0	106.145	946.631	0	52.0505	4.21766	0	172.108	0	172.108	256.953	5152.33	52.7506	0
4.05243	0	0	0	0	0	33.1731	705.457	0	54.6267	79.601	0	0	0	0	75.7771	0	43.3164	0
4.05623	0	0	0	0	0	89.6112	464.313	0	38.6798	59.5231	0	0	0	0	0	0	0	0
4.06003	0	0	0	0	0	146.049	223.169	0	22.7328	39.4478	0	0	0	0	0	0	0	0
4.06383	0	0	0	0	0	202.487	0	0	6.78582	19.3725	0	0	0	0	0	0	0	0
4.06763	150.091	0	0	0	0	96.9515	0	0	0	8.90795	0	0	0	0	0	0	0	0
4.07143	1989.97	0	0	0	0	55.63	0	0	0	247.728	0	0	0	0	0	39.8182	49.5442	0
4.07523	0	0	0	24.896	0	42.5452	0	110.9	14.8007	0	0	0	0	0	0	1260.65	43.635	22.1765
4.07903	0	0	0	19.2129	0	0	86.9119	85.5847	11.4221	9.27678	0	0	0	0	106.212	49.7631	0	19.7021
4.08283	0	84.3832	0	0	0	0	1257.4	103.772	77.1379	342.796	0	0	0	0	95.6784	1838.85	0	19.1562
4.08663	0	103.832	0	0	0	108.913	36.8252	82.6882	61.4655	0	0	0	0	0	0	0	0	17.5622
4.09043	0	29.5217	0	0	0	87.8672	615.091	0	0	0	0	0	0	0	0	0	32.6028	0
4.09423	0	0	96.7172	94.0948	96.7172	15.4063	0	0	11.0045	1.89233	0	0	0	0	0	68.3446	30.5397	0
4.09803	0	0	1769.91	77.6646	1769.91	12.7161	0	0	9.08296	143.098	0	0	101.108	0	0	5168.2	0	0
4.10183	0	46.0257	0	0	0	0	17.0166	0	94.474	0	0	0	96.7724	0	0	0	0	0
4.10563	55.0743	100.131	0	0	0	0	373.858	0	80.3512	0.43481	14.123	0	66.773	0	0	11.3701	0	0
4.10943	1342.9	52.3293	0	0	0	0	0	0	0	98.569	13.9405	0	106.08	0	0	2577.55	0	0
4.11323	0	53.8187	0	0	0	77.4834	0	0	0	0.431024	0	0	40.1799	0	0	11.2711	0	0
4.11703	0	47.6296	0	0	0	68.5729	0	0	15.8526	0	0	0	0	0	58.0566	0	0	0
4.12083	0	0	0	0	0	0	13.7763	0	14.2113	0	0	0	0	0	60.0996	0	0	0
4.12463	0	32.4873	0	0	0	69.6547	509.063	38.7751	83.4908	0	0	0	0	0	0	0	0	54.7776
4.12843	49.1569	60.6186	0	0	0	165.57	0	103.214	169.077	0	0	0	74.9564	0	75.1622	0	0	58.4781
4.13223	2209.53	28.6466	0	0	0	94.3428	12.0285	78.7394	103.501	0	10.6577	0	80.7324	0	80.9541	0	0	0
4.13603	0	0	0	0	0	0	683.507	15.0597	16.5499	0	11.6293	0	0	0	0	1119.08	0	0
4.13983	0	0	0	0	0	0	0	0	0	318.424	0	0	0	0	0	30.1369	0	0
4.14363	0	0	0	0	0	0	0	0	0	9.96852	0	0	0	0	0	0	66.6432	0
4.14743	0	0	0	49.1772	0	0	0	0	0	0	0	0	0	0	0	0	75.6482	0
4.15123	0	0	0	88.7598	0	0	0	0	0	0	0	0	0	0	137.837	0	0	11.1095
4.15503	0	0	0	40.1799	0	0	0	0	0	0	0	0	0	0	183.869	0	0	35.6169
4.15883	1958.84	0	1179.47	0	1179.47	0	0	152.171	0	322.264	0	0	0	0	26.847	0	0	26.8343
4.16263	2524.64	0	10.3605	0	10.3605	0	680.835	155.494	0	14.7588	0	0	0	0	0	0	25.1903	0
4.16643	33.1839	0	0	0	0	0	9.01029	0	54.2935	0	0	0	31.6077	0	0	0	30.4099	0
4.17023	0	0	0	0	0	0	0	0	57.1986	0	0	0	38.6347	0	0	0	0	0
4.17403	0	0	1238.21	48.7193	1238.21	0	0	0	28.9422	0	0	0	0	0	0	0	34.1084	0
4.17783	0	104.724	27.399	52.4811	27.399	0	0	0	31.1769	0	22.4925	337.353	0	337.353	55.2236	0	43.0407	0
4.18163	0	114.229	1864.78	187.034	1864.78	37.717	0	0	32.3688	0	28.6263	21.8584	0	21.8584	70.2833	0	0	0
4.18543	0	0	58.0932	207.602	58.0932	41.8649	0	67.428	35.9285	0	0	0	0	0	55.3212	0	0	44.8151
4.18923	0	0	0	117.063	0	54.441	0	75.869	0	0	13.3235	0	0	0	72.5455	0	38.8981	58.7684
4.19303	0	0	1745.12	132.88	1745.12	61.7971	549.087	27.916	0	200.292	17.7348	0	0	0	0	0	51.7768	0
4.19683	1610.63	0	63.5395	0	63.5395	24.638	19.9922	31.9705	0	15.9856	0	0	0	0	0	0	0	19.5683
4.20063	72.4692	0	0	0	0	28.5735	0	0	0	0	0	0	0	0	0	0	60.3849	26.5172
4.20443	0	0	0	0	0	129.914	0	0	0	0	14.2559	0	0	0	0	0	82.7932	44.9226
4.20823	0	0	1126.51	0	1126.51	155.464	563.927	0	0	0	19.8928	946.356	0	946.356	0	0	61.8227	62.6855
4.21203	0	0	57.1597	115.648	57.1597	0	426.573	0	0	0	27.2115	90.1589	0	90.1589	0	0	87.5679	0
4.21583	0	93.8834	0	141.359	0	115.213	21.9424	50.4523	0	0	38.9123	0	76.7485	0	0	0	65.4656	0
4.21963	0	116.78	0	0	0	143.312	0	62.7569	0	0	0	0	111.069	0	0	1679.05	94.7408	0
4.22343	0	0	0	0	0	0	0	0	0	0	9.64018	0	0	0	80.3348	177.605	0	0
4.22723	0	0	0	0	0	0	145.465	0	0	0	14.4199	0	0	0	120.166	0	69.7073	0
4.23103	0	0	0	0	0	0	300.44	0	0	0	0	0	0	0	0	0	157.261	0
4.23483	0	0	0	0	0	0	455.415	0	0	0	0	0	0	0	0	0	113.748	0
4.23863	0	0	0	0	0	0	610.389	0	0	0	0	0	0	0	0	0	70.2352	0
4.24243	0	0	0	0	0	0	46.3602	0	0	0	0	0	0	0	0	0	26.7225	0
4.24623	0	0	0	0	0	0	0	0	0	0	0	0	38.1601	0	0	0	0	0
4.25003	0	0	0	0	0	0	513.957	0	0	0	0	0	61.404	0	55.5618	0	0	0
4.25383	0	0	1495.68	36.171	1495.68	85.7656	48.5187	0	0	0	0	0	0	0	120.677	1932.02	0	0
4.25763	0	0	143.688	51.2557	143.688	144.618	0	0	0	0	0	0	0	0	49.955	1699.42	61.6558	19.9048
4.26143	0	0	1048.23	0	1048.23	33.0165	0	0	0	0	0	0	0	0	0	1532.25	159.39	33.327
4.26523	0	51.3295	106.284	0	106.284	0	154.445	0	0	302.456	0	0	8.47277	0	0	199.012	113.979	0
4.26903	0	136.517	0	0	0	0	16.3438	0	0	45.7752	0	0	24.4673	0	0	0	31.6592	0
4.27283	0	91.3612	0	0	0	17.0893	654.313	15.9893	0	0	17.0349	0	35.3362	0	0	1554.93	24.7927	13.048
4.27663	1790.41	0	0	0	0	26.0266	675.571	24.3513	0	0	30.1707	0	32.0964	0	0	251.179	65.9369	33.8516
4.28043	210.572	9.82321	0	0	0	21.8397	70.4875	0	0	0	11.3681	0	0	0	0	0	39.6607	19.3424
4.28423	0	15.2403	0	0	0	33.8834	0	53.1407	0	0	20.6817	0	7.78136	0	0	0	0	0
4.28803	0	17.1886	0	63.355	0	0	0	83.2145	0	0	0	0	14.2783	0	0	0	47.4382	0
4.29183	0	27.2278	0	100.358	0	11.309	0	0	0	0	0	404.564	0	404.564	0	822.375	88.138	0
4.29563	0	0	0	0	0	18.2467	0	0	0	0	0	747.479	0	747.479	0	152.566	0	0
4.29943	0	0	0	20.5714	0	0	0	39.9759	0	0	0	128.883	58.7798	128.883	0	0	0	0
4.30323	0	0	0	68.5427	0	0	0	66.3544	0	0	26.2848	0	114.308	0	0	0	38.8336	0
4.30703	0	0	0	79.105	0	0	0	0	0	0	51.7826	0	0	0	0	0	76.5045	0
4.31083	0	0	1220.33	36.0915	1220.33	0	0	0	0	0	0	0	28.748	0	0	811.965	0	0
4.31463	1326.46	0	190.122	18.9298	190.122	29.8509	0	0	12.0132	0	0	457.26	58.7511	457.26	0	170.927	0	0
4.31843	208.643	0	0	33.1529	0	52.2796	0	77.0748	21.0394	0	0	97.193	55.9449	97.193	0	0	0	0
4.32223	0	12.7494	0	66.5785	0	27.5715	0	210.575	0	0	0	485.709	150.157	485.709	0	0	0	0
4.32603	0	53.0765	0	171.802	0	133.264	0	133.687	0	0	0	108.51	70.6166	108.51	0	0	0	0
4.32983	1458.33	55.17	0	94.7458	0	153.225	405.878	45.9733	7.36976	0	0	395.615	0	395.615	0	0	0	0
4.33363	255.297	19.9115	0	0	0	64.9745	71.0536	85.2384	41.2609	0	8.72079	91.8544	0	91.8544	0	0	0	0
4.33743	1365.35	37.3377	0	0	0	183.505	0	0	51.7488	0	19.3173	0	83.4773	0	0	0	0	0
4.34123	253.298	47.0642	0	0	0	117.883	0	0	0	0	0	0	186.899	0	0	575.435	0	0
4.34503	1571.24	91.5245	0	0	0	0	0	0	0	0	0	0	50.0654	0	0	142.628	0	0
4.34883	304.097	0	0	0	0	0	0	0	18.1619	0	0	0	116.617	0	0	0	0	9.54097
4.35263	0	0	0	0	0	0	0	0	35.9955	0	0	0	0	0	0	579.916	0	22.4967
4.35643	1242.43	10.9767	0	60.1682	0	0	0	0	0	101.593	0	0	56.8171	0	0	150.331	9.11055	0
4.36023	261.545	22.2413	945.276	121.914	945.276	0	0	0	0	27.263	0	0	137.006	0	0	0	21.9688	0
4.36403	1108.28	7.75412	200.923	0	200.923	65.2639	0	0	0	0	11.1191	406.077	0	406.077	0	0	72.9868	0
4.36783	240.635	16.3172	0	0	0	137.337	0	0	0	0	27.9295	112.967	0	112.967	0	0	183.332	0
4.37163	0	0	0	0	0	34.6969	0	26.9316	0	0	0	0	35.2107	0	0	517.53	0	0
4.37543	0	0	0	0	0	123.658	281.172	57.905	0	0	8.25337	0	91.3358	0	0	147.598	0	0
4.37923	609.032	0	0	0	0	107.625	65.2255	0	0	0	21.8421	0	0	0	0	0	108.228	0
4.38303	144.231	0	517.08	66.4804	517.08	0	0	0	15.9654	0	0	131.742	0	131.742	22.6646	0	328.961	0
4.38683	0	0	123.533	150.359	123.533	0	0	0	36.1089	0	0	39.8504	0	39.8504	61.415	0	157.65	0
4.39063	0	0	0	0	0	17.1698	0	0	0	0	0	0	5.26289	0	0	0	145.897	0
4.39443	1136.23	10.0832	0	47.4896	0	54.9212	0	0	0	0	0	0	52.0624	0	49.7157	486.638	0	0
4.39823	292.114	23.9744	0	112.914	0	35.3056	0	0	0	129.19	14.6897	0	133.003	0	150.463	156.611	0	0
4.40203	0	0	0	0	0	0	0	0	0	41.9936	42.5648	0	79.1557	0	27.8397	732.477	0	0
4.40583	0	0	0	0	0	0	0	0	0	0	0	0	0	0	0	788.397	0	0
4.40963	0	0	0	0	0	0	0	0	0	0	0	0	0	0	0	546.474	0	0
4.41343	0	0	0	0	0	0	0	0	0	0	0	0	0	0	0	304.551	0	0
4.41723	0	27.1898	0	0	0	0	0	0	0	0	0	0	0	0	0	62.5982	0	0
4.42103	0	70.4032	0	0	0	6.47687	0	0	0	0	0	0	0	0	0	863.719	0	0
4.42483	942.552	0	0	0	0	16.9911	0	0	0	0	0	0	0	0	0	307.969	23.5193	0
4.42863	279.87	0	0	34.5553	0	0	0	0	0	0	0	0	0	0	0	0	76.5453	0
4.43243	0	0	0	93.6359	0	0	0	0	21.043	0	0	0	0	0	0	0	0	0
4.43623	0	36.3267	939.375	0	939.375	0	0	0	58.2043	0	0	0	39.4016	0	0	0	0	0
4.44003	0	120.97	291.055	0	291.055	0	0	12.5757	0	0	0	0	147.125	0	22.4173	0	0	0
4.44383	0	54.1936	0	0	0	0	0	35.6342	0	0	0	0	35.7014	0	78.6553	0	0	0
4.44763	0	0	0	0	0	0	0	32.4109	5.06497	0	0	0	0	0	0	0	0	0
4.45143	0	0	0	0	0	0	0	95.9895	15.0006	108.628	5.22014	0	0	0	0	0	0	3.83504
4.45523	0	21.2608	0	28.7282	0	0	0	0	0	44.6563	25.2218	0	28.2286	0	0	0	0	14.291
4.45903	0	64.4404	0	87.0736	0	0	0	29.9719	0	0	22.2559	0	108.895	0	0	0	0	0
4.46283	0	37.0026	0	0	0	0	0	92.3005	0	0	0	0	0	0	22.0338	0	0	0
4.46663	836.013	116.007	0	0	0	0	0	53.4127	0	0	0	110.075	15.2042	110.075	87.3543	0	18.4131	0
4.47043	301.74	50.6878	0	0	0	0	0	172.388	0	0	0	47.7458	61.3415	47.7458	21.2368	0	74.2878	13.8958
4.47423	0	203.393	0	0	0	15.8032	505.956	0	0	0	0	0	0	0	88.8924	0	35.9328	62.2002
4.47803	587.141	127.011	0	5.30153	0	61.7496	186.993	11.5949	0	0	7.54329	73.5538	0	73.5538	0	0	151.735	17.0398
4.48183	221.488	0	0	17.8539	0	31.736	0	39.0482	0	0	32.4888	33.1924	0	33.1924	33.9775	0	0	0
4.48563	0	0	0	0	0	0	0	0	0	0	0	0	0	0	158.408	480.119	0	0
4.48943	0	0	0	0	0	0	0	0	0	0	0	0	20.8343	0	47.6804	225.135	0	0
4.49323	0	0	0	0	0	0	336.14	0	35.5843	0	0	0	95.9548	0	0	0	0	0
4.49703	0	0	531.404	0	531.404	0	135.289	0	128.161	0	0	0	0	0	0	0	3.49325	9.22498
4.50083	0	0	218.363	0	218.363	0	0	0	0	0	0	0	0	0	0	0	50.3116	43.822
4.50463	0	0	0	0	0	9.69017	0	24.1224	0	0	0	0	11.6215	0	0	0	165.128	0
4.50843	558.976	7.5421	0	0	0	37.3522	0	92.9831	6.85024	0	4.86761	0	58.6422	0	0	0	11.8802	3.24507
4.51223	237.164	29.3605	0	17.2603	0	0	207.842	0	26.6671	0	25.1537	0	0	0	0	0	61.3918	16.7691
4.51603	0	0	0	130.017	0	0	90.1576	0	0	0	7.38337	0	0	0	11.366	0	0	0
4.51983	0	0	0	250.454	0	0	0	0	0	0	39.452	0	0	0	60.7329	0	0	0
4.52363	0	0	0	0	0	0	0	36.1249	0	0	0	0	0	0	0	0	0	0
4.52743	0	0	0	0	0	0	0	152.697	41.0279	0	0	0	9.22521	0	26.7087	0	0	0
4.53123	0	0	0	54.543	0	0	0	0	178.415	0	0	0	53.1096	0	153.762	0	0	0
4.53503	0	0	349.312	262.011	349.312	14.3228	0	0	0	0	0	0	0	0	0	377.56	0	0
4.53883	318.142	0	1115.19	82.2916	1115.19	65.9656	189.42	6.66633	0	0	0	103.157	0	103.157	0	213.177	0	0
4.54263	152.543	0	455.078	0	455.078	0	90.8235	31.3589	0	0	0	59.3513	0	59.3513	8.48943	0	0	0
4.54643	0	0	0	21.8518	0	0	0	29.2272	0	0	0	0	0	0	66.7074	0	0	0
4.55023	0	3.65017	0	132.003	0	0	0	143.156	0	0	0	0	0	0	81.1664	0	0	11.9609
4.55403	0	18.4304	0	137.774	0	0	279.718	0	8.44791	0	0	0	23.3356	0	0	567.207	0	82.0914
4.55783	0	4.68478	0	60.3688	0	24.4524	142.333	0	43.655	0	0	49.3366	161.672	49.3366	0	345.113	0	0
4.56163	489.553	24.422	246.929	31.1112	246.929	127.472	84.8725	0	3.1134	0	0	30.363	0	30.363	0	0	15.0805	0
4.56543	256.141	0	129.197	166.214	129.197	0	44.4065	0	16.6336	0	0	0	0	0	0	0	113.415	0
4.56923	0	0	0	0	0	23.7566	0	0	0	0	0	0	0	0	0	0	0	0
4.57303	0	0	0	0	0	135.607	0	0	0	0	0	0	0	0	9.13866	0	0	0
4.57683	0	0	0	2.10141	0	0	0	1.44211	0	73.0502	0	82.6323	0	82.6323	77.7022	0	0	0
4.58063	0	0	0	16.6254	0	0	0	11.4093	0	102.498	0	115.942	0	115.942	0	164.549	0	0
4.58443	0	0	0	31.1512	0	0	0	21.3777	0	72.4217	0	81.9213	0	81.9213	0	436.432	0	0
4.58823	0	0	0	45.6752	0	0	0	31.3449	0	42.3419	0	47.8959	0	47.8959	0	708.35	0	0
4.59203	0	0	0	50.6146	0	0	138.587	34.7346	14.6115	12.2659	0	13.8748	0	13.8748	0	980.233	0	0
4.59583	0	0	0	0	0	0	244.903	5.9844	96.4542	0	0	0	0	0	0	740.801	0	0
4.59963	386.825	0	0	0	0	0	97.0332	39.8623	2.66947	0	0	0	4.71589	0	0	652.535	0	0
4.60343	231.635	0	0	7.56064	0	0	0	0	31.1658	0	0	0	49.5006	0	0	316.039	0	0
4.60723	0	0	0	52.8925	0	0	0	0	89.6301	0	0	0	1.88823	0	14.5805	0	0	3.1387
4.61103	463.003	0	411.99	0	411.99	0	0	0	0	0	14.7817	144.611	21.1539	144.611	163.347	0	0	35.1631
4.61483	290.248	0	258.269	0	258.269	0	0	0	0	0	183.306	106.375	0	106.375	0	0	4.22176	0
4.61863	0	6.55828	633.958	0	633.958	0	0	11.114	0	0	0	0	0	0	4.13866	0	52.8967	0
4.62243	706.703	51.8944	407.609	0	407.609	7.89523	0	87.9432	0	0	0	62.4488	0	62.4488	54.8794	0	0	0
4.62623	842.521	0	0	0	0	67.1477	0	0	0	0	0	176.856	0	176.856	0	0	0	0
4.63003	251.501	0	0	0	0	0	0	0	0	0	3.05472	100.889	0	100.889	7.98865	0	0	7.97636
4.63383	0	15.343	0	14.6783	0	0	0	0	0	0	47.1452	0	4.16803	0	123.293	0	2.96901	123.103
4.63763	0	138.068	0	151.124	0	17.5189	0	0	0	0	0	0	68.8507	0	0	0	49.0444	0
4.64143	0	0	223.536	179.973	223.536	165.62	0	0	0	0	0	125.199	0	125.199	0	0	5.78104	0
4.64523	0	0	156.372	0	156.372	0	0	0	0	0	0	102.438	0	102.438	0	0	106.674	6.27603
4.64903	0	0	0	0	0	0	0	0	0	0	0	162.962	0	162.962	0	0	30.6853	125.087
4.65283	0	0	0	0	0	0	0	0	0	0	0	137.374	0	137.374	0	0	0	0
4.65663	0	0	0	0	0	0	0	0	0	0	0	0	0	0	2.33216	0	0	0
4.66043	0	7.27955	339.644	0	339.644	0	0	0	4.58171	0	0	0	0	0	65.966	0	0.822864	0
4.66423	0	90.4135	252.978	0	252.978	0	0	11.2823	56.9058	0	0	0	0	0	229.499	0	20.3544	0
4.66803	0	1.89396	0	0	0	0	0	141.362	4.98966	0	0	0	3.5972	0	0	0	0	0
4.67183	0	25.1192	710.017	0	710.017	10.7974	0	11.7708	66.1766	0	0	0	116.943	0	4.01044	0	0	0.652799
4.67563	0	3.07403	550.904	7.03351	550.904	152.617	0	161.063	0	85.1829	0	41.4679	75.8112	41.4679	150.228	0	0	24.4534
4.67943	0	46.9453	0	107.413	0	118.646	0	37.8317	0	78.0661	0	38.0034	0	38.0034	1.55672	0	0	0.489755
4.68323	0	0	0	0	0	165.679	0	0	0	0	0	0	0	0	87.8273	0	0	27.9473
4.68703	0	0	0	13.5539	0	313.155	81.9002	0	0	0	0	0	2.06662	0	0	267.801	0	23.6852
4.69083	315.975	3.5751	0	228.405	0	4.00991	66.4122	0	0	0	0	0	156.152	0	0	422.438	0	0
4.69463	260.774	77.6557	0	11.6827	0	79.0076	0	0	0	0	0	0	0	0	0	161.431	0	0
4.69843	431.044	143.413	282.093	232.212	282.093	0	145.072	0	0	0	0	0	0	0	0	0	0	0
4.70223	363.409	0	237.83	0	237.83	0	122.309	0	0	0	0	0	129.275	0	0	0	0	0
4.70603	0	0	0	13.1435	0	0	107.202	0	2.47151	0	0	0	0.565294	0	103.107	0	70.6345	0
4.70983	0	0	375.098	323.355	375.098	0	93.2626	4.07834	60.804	0	0	0	0	0	71.143	0	23.2106	0
4.71363	0	0	330.359	3.27524	330.359	0	0	113.419	0	0	0	46.8461	46.3507	46.8461	221.718	133.672	0.300411	0
4.71743	0	0	0	104.18	0	0	0	0	0	0	0	48.933	290.008	48.933	2.91958	651.109	41.4519	0
4.72123	0	0	0	4.15647	0	0	0	1.62669	0	48.3766	0	113.613	5.12818	113.613	0	541.271	0.734541	0
4.72503	0	0	0	154.957	0	1.67454	0	60.6444	0	51.6446	0	121.288	0	121.288	57.994	0	0	0
4.72883	0	0	0	0	0	75.2492	0	0	0	0	0	0	0	0	180.427	0	0	0
4.73263	0	0	0	0.980326	0	0.774779	0	0	0	0	0	0	0	0	195.601	0	0	0
4.73643	0	0	0	80.3378	0	58.5886	0	0	0	0	71.5315	0	183.041	0	5.99756	0	0	0
4.74023	0	0	228.81	469.873	228.81	0	0	0.655922	0	0	2.25936	0	5.78145	0	0	0	0	0
4.74403	311.522	0.162505	222.891	108.772	222.891	0	0	74.6706	0	0	0	0	0	0	0	0	0	0
4.74783	307.498	36.8382	0	0	0	0.513939	0	0	0.303038	0	0	0	0	0	27.0015	0	0	300.683
4.75163	0	0	0	0	0	117.531	0	0	69.3005	0	0	0	0	0	1.22909	0	0	13.6869
4.75543	0	0	0	0	0	88.2417	0	0	52.0306	0	0	0	0	0	152.609	0	0	0
4.75923	0	0	0	0	0	58.9564	0	0	34.7629	0	13.3429	0	54.8686	0	121.587	0	0	0
4.76303	0	0	0	0	0	29.6711	0	0	17.4952	0	27.297	0	112.25	0	81.8136	0	0	0
4.76683	0	0	0	0	0	0.385864	0	0	0.22752	0	41.251	0	169.632	0	42.0397	0	0	0
4.77063	0	0	0	0	0	0	0	104.647	0	0	55.205	0	227.013	0	2.26594	0	0	0
4.77443	368.568	0	0	84.4958	0	0	511.083	1.85484	0	0	3.42786	0	14.096	0	0	0	0	120.165
4.77823	398.625	107.099	0	1.50006	0	0	1022.19	196.512	0	0	0	0	20.6473	0	0	489.043	0	7.8705
4.78203	0	2.83381	0	0	0	0	516.535	58.1005	22.402	59.6387	0	106.46	1.44028	106.46	262.9	633.558	37.3813	0
4.78583	194.747	0	0	0	0	63.9882	0	1.43108	0.606023	78.2068	0	139.606	0	139.606	19.6472	0	2.7936	0
4.78963	219.126	0	0	0	0	2.01166	0	0	0	0	0	0	0	0	0	0	0	0
4.79343	0	73.9056	0	0	0	0	0	0	0	0	0	0	0	0	0	0	0	0
4.79723	0	3.01402	0	0	0	0	0	126.805	184.459	0	0	0	0	0	0	328.713	0	107.805
4.80103	0	0	0	21.1331	0	0	0	5.20115	30.6203	35.2302	0	0	0	0	0	454.928	0	9.71955
4.80483	207.632	0	0	0.95927	0	0	0	0	1.04648	75.4428	0	0	0	0	120.657	0	0	189.864
4.80863	248.466	0	0	162.796	0	31.4168	0	0	0	36.9321	0	0	0	0	126.544	0	29.1931	18.2475
4.81243	426.237	0	310.924	8.26035	310.924	1.5941	0	63.3005	0	0	0	0	440.292	0	11.5547	0	2.93453	0
4.81623	525.573	0	681.304	0	681.304	48.8148	0	159.719	0	0	0	0	46.5729	0	0	0	0	0
4.82003	0	0	372.538	115.538	372.538	2.92219	0	207.441	26.4118	38.9624	0	73.3469	0	73.3469	0	0	0	0
4.82383	0	0	0	7.48317	0	0	0	86.0645	29.8778	58.4496	49.4579	110.032	0	110.032	228.649	369.276	0	0
4.82763	0	0	0	34.7296	0	64.9585	309.01	4.7863	1.84088	0	35.3058	0	0	0	48.1345	562.352	0	0
4.83143	0	0	0	2.57283	0	4.81224	398.259	0	0	92.4572	3.60345	0	36.8132	0	2.62069	0	0	0
4.83523	0	0	0	0	0	0	0	0	0	143.799	0	0	138.565	0	0	0	0	0
4.83903	211.501	0	0	0	0	0	0	0	64.6606	0	0	49.9506	40.6248	49.9506	0	0	0	0
4.84283	580.791	0	0	55.8179	0	131.446	0	0	5.20674	0	0	119.011	3.07993	119.011	0	0	0	0
4.84663	403.343	42.3851	0	4.73979	0	178.365	282.484	0	76.4774	0	0	62.7544	0	62.7544	0	0	0	0
4.85043	0	3.81609	0	0	0	15.054	390.633	0	6.88556	0	0	0	0	0	0	0	0	0
4.85423	0	0	0	0	0	74.8388	178.765	0	0	0	0	0	0	0	111.624	0	0	0
4.85803	0	0	146.025	0	146.025	7.19262	253.317	0	0	0	113.844	0	0	0	63.6115	0	0	0
4.86183	0	68.1137	208.852	0	208.852	134.268	0	0	0	0	17.7553	0	135.885	0	7.28549	0	0	0
4.86563	0	7.20577	0	63.9755	0	120.282	0	0	0	0	0	0	21.3795	0	68.2539	0	0	0
4.86943	0	0	0	7.10937	0	40.0582	0	0	0	0	0	0	0	0	11.0347	0	0	0
4.87323	0	0	0	0	0	3.1707	0	0	0	0	0	57.4173	0	57.4173	0	0	0	0
4.87703	239.239	0	0	39.0461	0	0	93.62	175.455	0	0	0	105.378	0	105.378	151.81	0	0	0
4.88083	365.555	48.3147	0	4.59227	0	58.6316	143.05	20.6355	0	0	0	0	0	0	49.5672	0	0	0
4.88463	0	163.107	446.061	0	446.061	7.40167	0	0	0	0	0	0	0	0	4.12894	0	0	0
4.88843	0	60.0549	704.648	0	704.648	0	0	122.539	0	0	0	0	0	0	0	0	0	0
4.89223	180.071	5.30735	0	0	0	0	0	16.3129	35.2824	0	0	0	0	0	67.3072	200.94	0	0
4.89603	289.755	0	0	0	0	0	0	0	4.73836	0	0	68.7115	0	68.7115	13.3303	394.896	0	32.5292
4.89983	0	0	0	94.8245	0	0	159.945	0	0	0	0	136.257	0	136.257	103.336	116.214	0	6.49918
4.90363	0	0	0	170.031	0	0	265.894	0	0	0	0	0	0	0	21.1159	233.483	38.9562	0
4.90743	0	32.1554	0	156.404	0	0	0	37.3698	0	0	0	9.52105	44.5626	9.52105	0	0	8.20553	0
4.91123	0	4.86585	119.758	20.121	119.758	0	0	240.326	0	0	57.4675	20.0317	9.66792	20.0317	0	0	17.2403	0
4.91503	0	0	208.148	0	208.148	17.2917	0	36.59	0	0	57.6973	0	0	0	0	0	3.77626	0
4.91883	0	0	0	0	0	27.7417	0	0	0	0	10.0875	0	0	0	0	0	40.8296	0
4.92263	0	0	0	110.401	0	4.18116	0	0	0	0	0	0	136.667	0	0	0	9.56587	0
4.92643	0	0	0	18.6644	0	0	0	0	0	0	0	0	32.6166	0	91.6506	0	0	0
4.93023	0	12.7872	0	0	0	0	0	0	0	0	91.3716	0	0	0	22.3052	0	0	24.1079
4.93403	0	27.7375	0	0	0	0	0	0	0	0	90.9603	0	4.00038	0	0	0	0	23.9994
4.93783	0	42.6878	0	0	0	0	0	0	0	0	62.6288	0	8.9838	0	0	0	0	16.5243
4.94163	0	57.638	0	0	0	0	0	0	0	0	34.2972	0	13.9672	0	0	0	0	9.04915
4.94543	0	9.70015	0	0	0	0	0	0	0	0	5.96566	0	18.9507	0	0	0	0	1.57401
4.94923	0	0	0	166.712	0	0	0	79.5859	56.4874	0	0	0	4.21132	0	0	0	0	0
4.95303	390.336	19.1839	0	33.0175	0	0	20.0025	15.7621	11.1874	6.87221	0	0	0	0	0	0	0	0
4.95683	784.022	3.91667	0	0	0	0	40.1766	0	0	49.1507	0	0	0	0	0	0	0	0
4.96063	0	0	0	0	0	0	0	0	0	81.4182	0	0	0	0	231.006	196.3	115.179	49.0287
4.96443	0	104.263	0	0	0	0	0	0	0	0	0	0	0	0	66.414	509.133	33.1138	33.5022
4.96823	0	22.8504	0	0	0	76.6199	0	0	0	13.3245	0	0	0	0	0	0	0	5.67841
4.97203	0	0	0	0	0	17.1359	0	56.7239	0	35.7354	0	0	0	0	0	0	93.2319	0
4.97583	198.333	0	0	0	0	0	0	13.0441	82.8463	0	0	0	0	0	0	0	64.1844	0
4.97963	439.351	0	152.438	0	152.438	0	122.162	41.3435	19.5997	5.50187	0	0	0	0	0	0	43.1419	0
4.98343	0	0	340.741	0	340.741	0	273.066	9.87713	0	15.5662	0	0	95.9651	0	0	0	10.0855	37.2336
4.98723	0	0	0	0	0	0	0	0	0	0	0	0	30.4716	0	0	0	0	11.8227
4.99103	0	30.3706	0	158.748	0	135.15	0	17.583	73.5287	0	0	0	0	0	0	0	74.2445	0
4.99483	0	7.7956	0	72.542	0	34.6907	0	4.51324	18.8736	0	19.4442	0	0	0	0	0	24.783	0
4.99863	0	0	0	8.24592	0	0	179.304	0	0	0	6.61338	0	0	0	0	65.1814	0	0
5.00243	0	0	0	0	0	0	592.027	0	0	0	0	0	0	0	0	200.448	0	0
5.00623	0	0	0	0	0	0	530.505	0	0	0	0	0	0	0	0	0	0	0
5.01003	0	0	0	0	0	0	468.984	0	0	0	0	0	0	0	0	0	0	0
5.01383	0	0	0	0	0	0	407.454	0	0	0	0	0	0	0	0	0	0	0
5.01763	0	0	0	0	0	0	345.932	0	0	0	0	0	0	0	0	0	0	0
5.02143	0	0	0	0	0	0	284.41	0	0	0	0	0	0	0	0	0	0	0
5.02523	0	0	0	0	0	0	222.888	0	0	0	0	0	0	0	0	0	0	0
5.02903	0	0	0	0	0	0	161.367	0	0	0	0	0	0	0	0	0	0	0
5.03283	0	0	0	0	0	0	99.8447	0	0	0	0	0	0	0	0	0	0	0
5.03663	0	0	0	0	0	0	38.3151	0	0	0	0	0	0	0	0	0	0	0
5.04043	0	117.54	0	0	0	0	0	0	128.742	0	0	0	0	0	0	0	0	0
5.04423	0	16.976	234.575	43.9504	234.575	107.144	0	0	113.406	0	0	0	0	0	0	0	0	0
5.04803	0	0	396.203	68.1162	396.203	16.0792	0	0	14.2286	0	0	0	0	0	0	0	0	0
5.05183	0	0	0	91.4012	0	0	0	0	0	0	0	0	0	0	0	0	0	0
5.05563	0	0	105.112	12.8602	105.112	0	100.703	146.456	0	0	0	0	0	0	0	0	0	0
5.05943	0	0	361.501	0	361.501	0	176.328	23.6743	0	0	0	0	0	0	0	0	0	0
5.06323	0	0	314.29	0	314.29	0	95.5163	0	0	0	0	0	0	0	0	0	0	0
5.06703	0	73.5478	0	0	0	0	281.332	0	0	0	0	0	0	0	0	0	0	0
5.07083	491.119	12.7754	0	0	0	0	199.917	0	0	0	0	0	0	0	0	0	0	0
5.07463	910.788	39.9875	0	188.877	0	0	0	249.432	0	0	0	0	0	0	0	0	0	0
5.07843	0	7.18153	0	33.9213	0	0	0	114.059	0	0	0	0	0	0	0	0	0	0
5.08223	0	0	0	0	0	0	0	12.8494	0	0	0	0	0	0	0	0	0	0
5.08603	0	0	54.062	0	54.062	17.6076	0	0	0	0	0	0	0	0	0	0	0	0
5.08983	427.024	25.9701	105.367	0	105.367	3.40733	0	0	0	0	0	0	0	0	0	0	0	0
5.09363	846.803	5.14666	0	0	0	0	0	0	0	0	0	0	0	0	0	0	0	0
5.09743	353.962	0	0	0	0	183.947	0	0	0	0	0	0	0	0	0	0	0	0
5.10123	1022.64	0	0	0	0	75.0377	0	0	0	0	0	0	0	0	0	0	0	0
5.10503	631.52	0	0	99.773	0	7.71891	0	0	0	0	0	0	0	0	0	0	0	0
5.10883	0	64.1743	0	21.6633	0	0	0	0	0	0	0	0	0	0	0	0	0	0
5.11263	0	14.0566	0	0	0	0	0	0	0	6.65917	19.8703	0	0	0	16.8133	0	0	0
5.11643	372.861	0	0	0	0	0	0	166.148	0	18.4787	6.1591	0	0	0	5.21154	0	0	0
5.12023	1108.95	0	0	55.1764	0	0	104.806	38.5376	0	0	0	0	0	0	0	0	0	0
5.12403	647.312	0	119.971	13.0665	119.971	0	232.156	0	37.1609	0	0	0	69.4069	0	0	0	0	73.8942
5.12783	0	0	268.605	0	268.605	0	146.746	0	8.8779	0	0	0	22.8966	0	20.2804	0	0	24.3768
5.13163	0	0	0	0	0	0	409.716	77.2559	0	0	0	0	0	0	26.25	0	0	0
5.13543	66.0146	0	12.6699	75.4787	12.6699	17.5608	228.413	346.399	0	0	0	0	0	0	6.66899	0	0	0
5.13923	287.425	0	55.1642	84.3154	55.1642	17.6291	166.93	328.185	0	0	0	0	0	0	0	0	0	0
5.14303	508.863	0	97.6639	71.4809	97.6639	12.1527	105.438	226.235	0	0	0	0	0	0	0	0	0	0
5.14683	730.273	0	140.158	58.6479	140.158	6.67689	43.9545	124.297	0	0	0	0	0	0	0	0	0	0
5.15063	636.333	0	122.129	45.8149	122.129	1.20111	0	22.36	0	0	0	0	0	0	0	0	0	0
5.15443	0	38.0846	0	9.57883	0	0	0	125.932	0	0	0	0	0	0	0	0	0	0
5.15823	0	10.9634	0	0	0	0	0	36.252	0	0	0	0	0	0	0	0	57.5682	44.2129
5.16203	0	0	0	0	0	0	0	0	0	0	0	0	0	0	0	0	22.4286	17.2254
5.16583	0	0	0	0	0	0	0	0	0	0	0	0	0	0	0	88.9166	0	0
5.16963	0	0	0	0	0	0	0	0	0	0	110.099	0	0	0	0	325.119	117.913	28.5972
5.17343	0	0	0	0	0	0	0	0	0	0	44.8648	0	0	0	0	0	48.0489	11.6532
5.17723	0	0	150.898	18.2346	150.898	0	0	79.1077	0	0	0	0	0	0	0	0	0	0
5.18103	0	0	427.58	40.6912	427.58	0	0	25.1252	0	0	0	0	92.0961	0	0	0	0	0
5.18483	0	0	0	11.2471	0	0	0	0	0	0	0	0	39.0748	0	34.1486	114.791	0	0
5.18863	0	0	0	0	0	115.208	0	0	0	15.91	0	0	0	0	14.8069	459.379	48.5215	0
5.19243	0	0	0	0	0	38.8433	0	0	0	65.3317	0	0	20.7918	0	0	136.439	21.4064	0
5.19623	0	0	0	0	0	0	0	199.236	0	0	0	0	73.4665	0	62.0949	571.103	0	0
5.20003	77.5427	0	0	0	0	0	41.1411	68.8616	0	0	0	14.6469	46.1791	14.6469	28.0311	136.796	0	0
5.20383	243.105	15.4955	0	24.3501	0	16.2334	162.893	0	0	0	0	63.6942	7.86169	63.6942	0	594.875	71.2876	0
5.20763	0	5.52604	0	49.9477	0	5.78918	121.03	0	0	0	0	0	0	0	0	0	70.3119	0
5.21143	0	0	70.3739	61.8691	70.3739	0	37.7517	0	0	0	0	0	0	0	56.3056	0	17.624	0
5.21523	0	0	232.65	80.0437	232.65	0	0	0	0	23.8585	0	0	0	0	26.9926	0	0	14.8608
5.21903	0	0	0	57.7294	0	0	0	0	0	112.246	0	0	0	0	0	0	0	7.20415
5.22283	207.731	0	0	12.9871	0	0	0	0	0	0	0	0	0	0	0	0	0	0
5.22663	728.378	0	0	0	0	0	0	101.765	0	0	0	0	0	0	0	0	0	0
5.23043	0	44.5958	0	0	0	0	0	39.6456	0	26.7926	0	0	110.19	0	0	79.1294	0	0
5.23423	0	17.5992	0	45.7737	0	69.9572	0	0	0	138.328	0	0	56.0555	0	45.886	408.539	0	0
5.23803	0	0	0	18.4229	0	28.1562	0	0	0	0	0	0	0	0	23.5957	0	0	0
5.24183	0	0	0	0	0	0	0	0	0	0	32.7524	8.5943	0	8.5943	0	0	0	0
5.24563	0	0	0	0	0	0	0	0	0	0	17.4663	47.4433	0	47.4433	0	0	0	0
5.24943	0	0	0	0	0	0	0	0	0	0	0	0	0	0	0	0	0	0
5.25323	0	15.3711	0	0	0	0	25.2371	0	0	0	0	0	23.2669	0	0	0	0	0
5.25703	0	27.5542	0	0	0	0	143.276	17.016	0	0	0	5.47876	12.8905	5.47876	0	0	0	0
5.26083	109.059	52.8669	0	0	0	0	174.06	7.52581	45.0408	4.61299	0	32.6881	69.8878	32.6881	45.1286	0	0	0
5.26463	460.531	33.3341	0	19.3173	0	0	37.4288	0	20.1562	28.5349	0	0	39.905	0	25.7678	0	0	0
5.26843	0	6.22914	0	8.72079	0	0	164.983	0	0	0	0	0	0	0	0	0	0	0
5.27223	0	0	0	0	0	27.3069	16.3318	65.5885	0	0	0	0	0	0	61.8863	0	0	0
5.27603	66.4416	40.7931	0	129.342	0	12.8046	0	30.7555	0	0	0	0	16.3491	0	36.3766	0	0	0
5.27983	303.335	19.3904	0	61.4807	0	0	0	0	0	0	0	3.30778	9.76462	3.30778	0	60.9048	31.8463	0
5.28363	0	0	0	0	0	0	0	76.3996	0	0	0	23.6318	0	23.6318	0	435.123	19.3767	0
5.28743	73.7791	0	0	0	0	0	0	37.0575	0	3.19799	0	0	0	0	0	0	0	0
5.29123	353.512	0	0	0	0	0	0	0	0	41.6629	0	0	0	0	0	0	0	0
5.29503	0	0	78.7113	0	78.7113	0	0	0	0	135.329	0	0	0	0	0	0	0	0
5.29883	0	0	437.077	0	437.077	14.6035	0	0	0	0	0	0	0	0	0	0	0	0
5.30263	0	0	205.061	0	205.061	7.49275	0	0	0	12.8445	0	9.8966	0	9.8966	0	0	0	31.5612
5.30643	0	0	0	17.0291	0	0	0	0	0	109.212	0	84.1467	15.6669	84.1467	0	0	0	20.6662
5.31023	0	0	0	24.0398	0	0	0	0	0	7.48339	0	0	10.4468	0	0	0	104.685	24.5262
5.31403	0	0	0	19.2545	0	12.2135	0	0	0	72.7075	0	0	0	0	0	0	70.6237	16.5461
5.31783	0	0	0	13.5234	0	30.9019	0	0	0	54.1422	0	0	0	0	0	0	0	0
5.32163	0	0	0	7.79228	0	49.5904	0	0	0	35.5792	0	0	0	0	0	0	0	0
5.32543	20.5422	0	0	2.06116	0	68.2788	0	0	0	17.0162	0	0	0	0	0	0	0	0
5.32923	127.079	0	0	0	0	27.1833	16.435	0	0	0	0	0	0	0	0	0	0	0
5.33303	0	0	0	0	0	0	104.555	0	0	1.89434	0	0	0	0	0	0	0	0
5.33683	0	0	0	0	0	0	0	0	0	22.1112	0	0	112.904	0	0	0	0	0
5.34063	27.3643	0	0	0	0	0	0	0	18.2355	0	0	0	82.59	0	0	5.37936	0	0
5.34443	189.468	0	0	0	0	0	17.5655	0	10.8913	0	0	0	42.3346	0	0	67.4009	17.7348	0
5.34823	0	0	0	0	0	0	125.527	106.021	0	0	0	0	45.6142	0	0	0	13.4008	0
5.35203	0	0	0	0	0	0	0	64.6786	0	0	0	0	10.4221	0	0	0	11.8807	0
5.35583	0	0	12.8188	0	12.8188	0	0	0	0	0	0	6.94957	0	6.94957	0	0	43.2882	0
5.35963	0	0	97.1912	0	97.1912	0	0	0	0	0	0	99.6547	0	99.6547	0	0	26.7144	0
5.36343	0	0	0	0	0	0	0	0	0	1.53467	0	0	16.154	0	16.154	0	0	0
5.36723	0	0	0	0	0	0	15.3713	0	0	25.5804	0	0	12.9167	0	12.9167	15.2478	0	0
5.37103	0	0	0	0	0	0	135.878	0	0	0	0	0	0	0	0	276.669	0	0
5.37483	0	0	0	11.964	0	0	44.2777	0	0	0	0	0	0	0	0	33.6434	0	0
5.37863	0	0	0	8.06877	0	0	0	0	0	0	0	0	0	0	0	0	0	0
5.38243	0	0	0	74.2441	0	0	0	0	0	0	0	0	0	0	0	0	0	0
5.38623	0	0	0	50.9881	0	36.7099	0	0	0	0	0	0	0	0	0	0	0	0
5.39003	62.4367	0	0	0	0	25.6129	0	51.0593	0	0	0	0	0	0	0	2.77541	0	0
5.39383	655.369	0	0	0	0	0	0	36.2564	0	0	0	2.5446	0	2.5446	0	76.2463	0	0
5.39763	0	0	14.246	0	14.246	30.2034	0	0	0	0.64018	0	70.7746	0	70.7746	0	0	0	0
5.40143	24.7452	0	158.011	0	158.011	21.8923	0	0	0	20.449	0	0	46.3245	0	27.0124	0	0	0
5.40523	291.514	0	12.4159	44.6342	12.4159	0	0	21.9056	0	0	0	0	61.7976	0	48.5292	4.58929	0	0
5.40903	13.8132	0	155.566	33.1322	155.566	0	9.82056	16.2606	0	0	0	0.743378	18.1679	0.743378	21.9927	206.491	18.2664	0
5.41283	183.166	0	0	0	0	30.7874	130.222	0	0	2.86857	0	33.4053	0	33.4053	0	93.3383	16.8135	0
5.41663	0	0	0	0	0	23.3501	0	0	0	161.839	0	0	22.6592	0	0	0	0	0
5.42043	0	0	0	0	0	0	0	0	0	0	0	0	21.5109	0	0	0	0	0
5.42423	0	0	0	0	0	0	5.38663	0	0	0.237169	0	0	0	0	0	2.19885	0	0
5.42803	0	0	0	16.711	0	0	83.0085	0	0	26.7649	0	0	0	0	0	249.309	0	0
5.43183	0	0	0	13.3621	0	0	0	0	0	0	0	0	0	0	43.188	133.769	0	0
5.43563	0	0	4.57504	0	4.57504	0	0	0	0	0	0	0	0	0	43.0054	0	0	0
5.43943	0	0	93.921	0	93.921	10.9636	0	0	0	0	0	0	0	0	0	97.0588	0	0
5.44323	0	0	213.646	0	213.646	9.08296	0	0	0	0	0	0	0	0	0	0.428156	0	0
5.44703	0	0	0	0	0	0	0	0	0	0	0	0	0	0	0	0	0	0
5.45083	0	0	0	0	0	0	0	0	0	0	0	0	0	0	0	0	0	0
5.45463	18.1049	0	5.40325	20.41	5.40325	12.8905	0	0	0	0	0	0	0	0	0	0	0	0
5.45843	499.098	0	156.458	17.7561	156.458	11.2144	0	0	0	0	0	0	0	0	49.9538	100.748	0	0
5.46223	0	0	208.736	0	208.736	0	0	0	0	0	0	0	0	0	54.5078	2.26189	26.1738	0
5.46603	0	0	0	0	0	0	0	0	0	114.919	0	0	0	0	0	0	29.0598	0
5.46983	0	0	0	0	0	0	0	0	0	3.5972	0	0	0	0	0	0	0	0
5.47363	0	39.6642	0	0	0	0	1.10268	0	0	0	0	0	30.3723	0	0	0	0	0
5.47743	0	36.5093	0	0	0	0	49.5512	0	0	0	0	0	34.7798	0	27.4307	0	0	0
5.48123	0	0	0	0	0	0	0	0	0	0	0	0	0	0	53.9303	0	0	0
5.48503	0	0	0	12.3177	0	0	0	0	0	0	0	0	16.3406	0	26.2036	0	0	0
5.48883	0	0	0	20.9341	0	0	0	5.30068	0	0	0	0	19.7289	0	0	137.091	0	0
5.49263	0	0	0	14.9605	0	0	0	15.6286	0	0	0	0	0	0	0	109.848	0	0
5.49643	0	0	0	8.98698	0	0	0	25.9565	0	0	0	0	0	0	0	73.9676	0	0
5.50023	0	0	0	3.0134	0	0	0	36.2844	0	0	0	0	0	0	0	38.0869	0	0
5.50403	0	0	31.8641	0	31.8641	0	0	20.9268	0	0	0	0	0	0	0	2.20624	0	0
5.50783	0	0	0.140527	11.8441	0.140527	15.7921	0	14.3116	0	0	0	0	22.8081	0	0	0	0	0
5.51163	0	0	0	12.2093	0	16.2791	0	14.7529	0	0	0	0	29.5425	0	0	0	0	0
5.51543	0	0	0	0	0	0	0	0	0	0	0	0	0	0	0	0	0	0
5.51923	0	0	0	46.0462	0	0	0	0	0	0	0	0	0	0	0	0	0	0
5.52303	0	0	0	49.3753	0	24.013	90.907	0	0	27.6424	0	0	0	0	0	0	0	0
5.52683	201.486	0	0	0	0	37.5693	2.01158	0	0	2.48876	0	0	0	0	0	0	0	0
5.53063	4.5224	0	0	0	0	12.5757	34.2315	0	0	0	0	0	32.9224	0	0	0	0	0
5.53443	0	0	0	0	0	0	0.918291	0	0	0	0	185.272	46.2215	185.272	0	44.231	0	0
5.53823	231.506	0	60.1022	0	60.1022	0	0	0	0	0	0	18.6159	0	18.6159	0	4.4443	0	0
5.54203	8.3544	0	2.16892	14.018	2.16892	30.8396	0	0	0	0	0	0	8.12094	0	0	0	0	0
5.54583	0	0	0	31.8595	0	35.3187	0	28.9146	0	0	0	0	22.4206	0	0	0	0	0
5.54963	0	0	0	18.3301	0	0	0	33.5331	0	0	0	0	15.5565	0	0	159.508	0	0
5.55343	0	0	0	0	0	9.12285	0	0	0	0	0	0	0	0	0	37.2316	0	0
5.55723	0	22.7074	0	32.2445	0	10.917	0	0	0	31.3151	0	0	0	0	0	48.8724	0	0
5.56103	0	27.4125	0	71.4518	0	0	0	0	0	3.82184	0	0	0	0	0	5.69478	0	0
5.56483	0	0	37.8248	39.6162	37.8248	0	0	0	0	0	0	0	0	0	0	0	0	0
5.56863	0	0	2.2643	0	2.2643	0	0	0	0	0	0	0	0	0	0	0	0	0
5.57243	0	0	74.1735	0	74.1735	0	0	0	0	0	0	0	0	0	0	24.5936	0	0
5.57623	0	0	4.84766	0	4.84766	0	0	0	0	0	0	0	0	0	0	3.43632	0	0
5.58003	0	0	0	0	0	0	0	0	0	0	0	0	0	0	0	0	0	0
5.58383	0	0	0	0	0	19.4528	0	0	0	0	0	0	0	0	0	0	0	0
5.58763	0	0	0	0	0	109.615	0	0	0	0	0	0	0	0	0	0	0	0
5.59143	0	0	111.165	0	111.165	112.962	0	0	0	0	0	0	0	0	0	0	0	0
5.59523	62.3318	0	9.43964	0	9.43964	54.3192	0	0	0	0	0	0	0	0	0	0	0	0
5.59903	111.662	0	0	0	0	74.9277	0	0	0	37.6617	0	0	96.6792	0	0	0	0	0
5.60283	10.0371	0	101.348	8.71064	101.348	0	0	0	12.4438	6.36617	0	0	174.917	0	7.04317	0	0	0
5.60663	57.9317	0	10.1792	12.3812	10.1792	8.2084	0	11.4917	17.6874	0	0	0	0	0	13.0707	0	0	0
5.61043	61.3362	0	65.6466	0	65.6466	11.8434	0	16.5807	0	0	0	0	0	0	0	0	0	0
5.61423	5.86843	0	6.94612	0	6.94612	0	0	0	0	0	0	0	0	0	0	0	0	0
5.61803	0	0	0	80.3464	0	0	39.754	0	9.64318	0	0	0	0	0	0	0	0	0
5.62183	0	0	0	120.495	0	0	4.41979	0	14.4618	0	0	0	0	0	0	0	0	0
5.62563	0	0	27.7505	0	27.7505	0	0	0	0	0	6.90689	0	0	0	8.55139	0	0	0
5.62943	0	0	129.482	30.2555	129.482	0	0	0	0	0	14.1233	0	0	0	17.486	0	0	0
5.63323	0	0	15.5072	46.9401	15.5072	9.75969	0	0	0	16.5068	0	0	0	0	0	0	0	0
5.63703	0	0	0	0	0	15.3253	0	18.9624	0	3.50816	0	0	0	0	0	0	0	0
5.64083	0	0	22.0389	0	22.0389	0	0	30.3832	0	0	0	0	8.21207	0	0	0	0	0
5.64463	193.282	0	3.05785	0	3.05785	0	0	0	0	0	0	0	17.8238	0	0	0	0	0
5.64843	27.054	0	0	0	0	0	0	0	0	0	0	0	0	0	0	0	0	0
5.65223	0	0	0	0	0	0	0	0	0	0	0	0	10.229	0	0	0	0	0
5.65603	0	0	0	0	0	0	0	0	0	0	0	0	22.9153	0	0	0	0	0
5.65983	0	0	0	0	0	0	0	0	0	0	0	0	0	0	0	0	18.3823	0
5.66363	0	0	0	0	0	0	0	0	0	0	0	0	0	0	0	0	42.8844	0
5.66743	0	0	0	0	0	0	0	0	0	0	0	0	0	0	0	0	0	0
5.67123	0	0	0	0	0	0	0	0	0	0	0	0	0	0	0	0	0	0
5.67503	0	0	0	0	0	0	0	0	0	0	0	0	0	0	0	0	0	0
5.67883	136.626	0	0	0	0	0	0	0	0	0	0	0	0	0	0	0	0	0
5.68263	24.5336	0	0	0	0	0	0	0	0	0	0	0	0	0	0	0	0	0
5.68643	0	0	0	0	0	0	0	0	0	0	0	0	0	0	0	0	0	0
5.69023	0	0	0	0	0	0	0	0	0	0	0	0	16.5792	0	0	0	0	0
5.69403	0	0	0	0	0	0	0	0	0	0	0	0	43.5651	0	0	0	0	0
5.69783	37.5337	0	0	0	0	0	0	0	0	0	0	0	0	0	0	0	0	0
5.70163	7.49906	0	0	19.9175	0	23.9011	0	0	0	0	0	0	0	0	5.26474	0	0	0
5.70543	0	0	23.2319	40.3473	23.2319	57.9156	67.2065	0	0	0	0	0	12.8377	0	14.7601	0	0	0
5.70923	0	0	55.9393	0	55.9393	19.6304	14.4387	0	0	0	0	0	36.3766	0	0	0	0	0
5.71303	0	0	11.1489	0	11.1489	0	0	0	0	0	0	0	0	0	0	21.1539	0	0
5.71683	0	0	0	0	0	25.8893	0	0	0	0	0	0	0	0	0	6.97114	0	0
5.72063	0	0	0	0	0	56.2136	0	0	0	0	0	0	0	0	0	0	0	0
5.72443	0	0	0	0	0	0	0	0	0	0	0	0	0	0	0	0	0	0
5.72823	0	0	0	0	0	0	0	0	0	0	0	0	0	0	0	55.436	0	0
5.73203	0	0	0	8.17114	0	12.7107	0	0	0	0	0	0	0	0	0	19.7358	0	0
5.73583	0	0	0	18.8669	0	29.3486	0	0	0	0	0	0	0	0	0	0	0	0
5.73963	0	0	0	0	0	0	0	0	9.75756	0	0	0	0	0	0	0	0	0
5.74343	0	0	0	0	0	0	0	0	23.4466	0	0	0	0	0	0	0	0	0
5.74723	0	0	0	0	0	0	0	0	0	0	0	0	0	0	0	0	0	0
5.75103	0	0	0	0	0	0	0	0	0	0	0	0	0	0	0	0	0	0
5.75483	0	0	0	0	0	16.4638	0	0	0	0	0	0	0	0	0	0	0	0
5.75863	0	0	0	0	0	41.8624	0	0	0	0	0	0	0	0	0	32.9425	0	0
5.76243	0	0	0	0	0	0	0	0	0	0	0	0	0	0	0	13.2586	0	0
5.76623	0	0	0	0	0	0	0	0	0	0	0	0	0	0	0	0	0	0
5.77003	18.4468	0	0	0	0	0	0	0	0	0	0	0	0	0	0	26.1275	0	0
5.77383	5.57993	0	0	0	0	0	0	0	0	0	0	0	0	0	0	10.9881	0	0
5.77763	79.8019	0	66.1888	0	66.1888	0	0	0	0	0	0	0	0	0	0	0	0	0
5.78143	25.3118	0	20.994	0	20.994	0	0	0	0	0	0	0	5.21029	0	0	0	0	0
5.78523	0	0	0	0	0	0	0	0	0	0	0	0	21.8152	0	0	0	0	0
5.78903	0	0	0	0	0	0	0	0	0	0	0	0	0	0	0	0	0	0
5.79283	0	0	0	0	0	0	0	0	0	0	0	0	0	0	0	0	0	0
5.79663	0	0	0	24.1185	0	0	0	0	0	0	0	0	0	0	0	0	0	0
5.80043	0	0	0	75.987	0	0	0	0	0	0	0	0	0	0	0	0	0	0
5.80423	0	0	0	9.95056	0	0	0	0	0	18.9103	0	0	0	0	0	0	0	0
5.80803	0	0	0	32.1361	0	14.561	0	0	0	9.16892	0	0	0	0	0	0	0	0
5.81183	0	0	0	0	0	54.2774	0	0	0	0	0	0	0	0	0	0	0	0
5.81563	0	0	0	0	0	21.736	0	0	0	0	0	0	0	0	0	0	0	0
5.81943	0	0	0	0	0	0	0	0	0	0	0	0	0	0	0	0	0	0
5.82323	0	0	0	0	0	0	0	0	0	0	0	0	0	0	0	0	0	0
5.82703	0	0	0	0	0	0	0	0	0	0	0	0	0	0	3.61494	0	0	7.38706
5.83083	0	0	0	10.9494	0	0	0	0	0	0	0	0	0	0	19.4828	0	0	39.8126
5.83463	0	0	0	41.0984	0	0	0	0	0	0	0	0	0	0	0	0	0	0
5.83843	0	1.74667	0	0	0	0	0	0	0	0	0	0	0	0	0	0	0	0
5.84223	0	10.2185	0	0	0	0	0	0	0	0	0	0	0	0	0	0	0	0
5.84603	0	18.6903	0	0	0	0	0	0	0	0	0	0	0	0	0	0	0	0
5.84983	0	27.1632	0	0	0	0	0	0	0	0	0	0	0	0	0	0	0	0
5.85363	0	27.4668	32.9904	0	32.9904	0	0	0	0	0	0	0	0	0	0	0	0	0
5.85743	0	0	14.7342	0	14.7342	16.9745	0	0	0	0	0	0	0	0	0	0	0	0
5.86123	0	0	0	0	0	73.0997	0	0	0	0	0	0	3.42011	0	0	0	0	0
5.86503	0	0	0	0	0	0	0	0	0	0	0	0	23.6864	0	0	0	0	0
5.86883	0	0	0	0	0	3.51066	0	0	0	0	0	0	0	0	0	0	0	0
5.87263	0	0	0	0	0	16.5068	0	0	0	0	0	0	0	0	0	15.3532	0	0
5.87643	0	0	0	0	0	0	0	0	0	0	0	0	0	0	0	9.7158	0	0
5.88023	0	0	0	0	0	0	0	0	0	0	0	0	0	0	0	0	0	0
5.88403	0	0	0	0	0	0	0	0	0	0	0	0	0	0	0	23.064	0	0
5.88783	0	0	0	0	0	0	0	0	0	0	0	0	0	0	0	15.1022	0	0
5.89163	0	0	0	0	0	0	0	0	0	0	0	0	0	0	0	0	0	0
5.89543	0	0	0	0	0	0	0	0	0	0	0	0	0	0	0	0	0	0
5.89923	0	0	0	0	0	0	0	0	0	11.8791	0	0	0	0	0	0	0	0
5.90303	0	0	0	0	0	0	0	0	0	8.25973	0	0	0	0	0	0	0	0
5.90683	0	0	0	0	0	0	0	0	0	0	0	0	0	0	0	0	0	0
5.91063	0	0	0	0	0	0	0	0	0	0	0	0	0	0	0	0	0	0
5.91443	0	0	0	0	0	0	0	0	0	0	0	0	0	0	0	0	0	0
5.91823	0	0	0	0	0	0	0	0	0	0	0	0	0	0	0	0	0	0
5.92203	0	0	0	0	0	0	0	0	0	0	0	0	0	0	0	0	0	0
5.92583	0	0	0	0	0	0	0	0	0	0	0	0	0	0	0	0	0	0
5.92963	0	0	0	0	0	0	0	0	0	0	0	0	0	0	0	0	0	0
5.93343	0	0	0	0	0	0	0	0	0	0	0	0	0	0	0	0	0	0
5.93723	0	0	0	0	0	0	0	0	0	0	0	0	0	0	0	0	0	0
5.94103	0	0	0	0	0	0	0	0	0	0	0	0	0	0	0	0	0	0
5.94483	0	0	0	0	0	0	0	0	0	0	0	0	0	0	0	0	0	0
5.94863	0	0	0	3.80473	0	0	0	0	0	0	0	0	0	0	0	0	0	0
5.95243	0	0	0	31.4886	0	0	0	0	0	17.4673	0	0	0	0	0	0	0	0
5.95623	0	0	0	0	0	0	0	0	0	14.7481	0	0	0	0	0	0	0	0
5.96003	0	0	0	0	0	0	0	0	0	0	0	0	0	0	0	0	0	0
5.96383	20.7858	0	0	0	0	0	0	0	0	0	0	0	0	0	0	0	0	0
5.96763	14.4589	3.65219	0	2.37393	0	0	0	0	0	0	0	0	0	0	0	0	0	0
5.97143	0	36.6671	0	23.8336	0	0	0	0	0	0	0	0	0	0	0	0	0	0
5.97523	0	0	0	0	0	0	0	0	0	0	0	0	0	0	0	0	0	0
5.97903	0	0	0	0	0	0	0	0	0	0	0	0	0	0	0	0	0	0
5.98283	0	0	0	0	0	0	0	0	0	0	0	0	0	0	0	0	0	0
5.98663	11.4418	0	0	0	0	0	0	0	0	0	0	0	0	0	0	0	0	0
5.99043	8.6471	0	0	0	0	0	0	0	0	0	0	0	0	0	0	0	0	0
5.99423	0	0	0	0	0	0	0	0	0	0	0	0	0	0	0	0	0	0
5.99803	0	0	0	0	0	0	0	0	0	0	0	0	0	0	0	0	0	0
6.00183	12.2973	0	0	0	0	0	0	0	0	0	0	0	0	0	0	0	0	0
6.00563	9.79885	0	0	0	0	0	0	0	0	0	0	0	0	0	0	0	0	0
6.00943	0	0	0	0	0	0	0	0	0	0	0	0	34.6952	0	0	0	0	0
6.01323	10.8785	0	0	0	0	0	0	0	0	0	0	0	0.307441	0	0	0	0	0
6.01703	30.563	0	0	0	0	0	0	0	0	0	0	0	0	0	0	0	0	0
6.02083	50.2501	0	0	0	0	0	0	0	0	0	0	0	0	0	0	0	0	0
6.02463	69.9346	0	0	0	0	0	0	0	0	0	0	0	0	0	0	0	0	0
6.02843	36.5686	0	0	0	0	0	0	0	0	0	0	0	0	0	0	0	0	0
6.03223	0	0	0	0	0	0	0	0	0	0	0	0	0	0	0	0	0	0
6.03603	0	0	0	0	0	0	0	0	0	0	0	0	0	0	0	0	0	0
6.03983	0	0	0	0	0	0	0	0	0	0	0	0	0	0	0	0	0	0
6.04363	0	0	10.9611	0	10.9611	0	0	0	0	0	0	0	0	0	0	0	0	0
6.04743	0	0	10.0881	0	10.0881	0	0	0	0	0	0	0	0	0	0	0	0	0
6.05123	0	0	0	0	0	0	0	0	0	0	0	0	0	0	0	0	0	0
6.05503	0	0	0	0	0	0	14.4268	0	0	0	0	0	0	0	0	0	0	0
6.05883	0	0	0	0	0	0	13.7579	0	0	0	0	0	0	0	0	0	0	0
6.06263	0	0	0	0	0	0	0	0	0	0	0	0	0	0	0	0	0	0
6.06643	19.0855	0	0	0	0	0	0	0	0	0	0	0	0	0	0	0	0	0
6.07023	19	0	0	0	0	0	0	0	0	0	0	0	0	0	0	10.4798	0	0
6.07403	0	0	0	0	0	0	0	0	0	0	0	0	0	0	0	13.6252	0	0
6.07783	0	0	0	0	0	0	0	0	0	0	0	0	0	0	0	0	0	0
6.08163	0	0	0	0	0	0	0	0	0	0	0	0	0	0	0	0	0	0
6.08543	0	0	0	0	0	0	0	0	0	0	0	0	0	0	0	0	0	0
6.08923	0	0	0	0	0	0	0	0	0	0	0	17.1909	0	17.1909	0	0	0	0
6.09303	0	0	0	0	0	0	0	0	0	0	0	23.9158	0	23.9158	0	0	0	0
6.09683	0	0	0	0	0	0	0	0	0	0	0	0	0	0	98.1391	0	0	0
6.10063	0	0	0	0	0	0	0	0	0	0	0	0	0	0	9.94755	0	0	0
6.10443	0	0	0	0	0	0	0	0	0	0	0	0	0	0	0	0	0	0
6.10823	0	0	0	0	0	0	0	0	0	0	0	0	0	0	0	0	0	0
6.11203	0	0	0	0	0	0	0	0	0	0	0	0	0	0	0	0	0	0
6.11583	0	0	0	0	0	0	0	0	0	0	0	0	0	0	0	0	0	0
6.11963	0	0	0	0	0	0	0	0	0	0	0	0	0	0	0	0	0	0
6.12343	0	0	0	0	0	0	0	0	0	0	0	0	0	0	0	0	0	0
6.12723	0	0	0	0	0	0	0	0	0	0	0	0	0	0	0	0	0	0
6.13103	0	0	0	0	0	0	0	0	0	0	0	0	0	0	0	0	0	0
6.13483	0	0	0	0	0	0	0	0	0	0	0	0	0	0	0	0	0	0
6.13863	0	0	0	0	0	0	0	0	0	0	0	0	0	0	0	0	0	0
6.14243	0	0	0	0	0	0	0	0	0	0	0	0	0	0	0	0	0	0
6.14623	0	0	0	0	0	0	0	0	0	0	0	0	0	0	0	0	0	0
6.15003	0	0	0	0	0	0	0	0	0	0	0	0	0	0	0	0	0	0
6.15383	19.9971	0	0	0	0	0	0	0	0	0	0	0	0	0	0	0	0	0
6.15763	27.0937	0	0	0	0	0	0	0	0	0	0	0	0	0	0	0	0	0
6.16143	0	0	0	0	0	0	0	0	0	0	0	0	0	0	0	0	0	0
6.16523	0	0	0	0	0	0	0	0	0	0	0	0	0	0	0	0	0	0
6.16903	0	0	0	0	0	0	0	0	0	0	0	0	0	0	0	0	0	0
6.17283	0	0	0	0	0	0	0	0	0	0	0	0	0	0	0	0	0	0
6.17663	0	0	0	0	0	0	0	0	0	0	0	0	0	0	0	0	0	0
6.18043	0	0	0	0	0	0	0	0	0	0	0	0	0	0	0	0	0	0
6.18423	0	0	0	0	0	0	0	0	0	0	0	0	0	0	0	0	0	0
6.18803	2.18516	0	0	0	0	0	0	0	0	0	0	0	0	0	0	0	0	0
6.19183	7.66179	0	0	0	0	0	0	0	0	0	0	0	0	0	0	0	0	0
6.19563	13.1377	0	0	0	0	0	0	0	0	0	0	0	0	0	0	0	0	0
6.19943	18.6137	0	0	0	0	0	0	0	0	0	0	0	0	0	0	0	0	0
6.20323	13.6047	0	0	0	0	0	0	0	0	0	0	0	0	0	0	0	0	0
6.20703	0	0	0	0	0	0	0	0	0	0	0	0	0	0	0	0	0	0
6.21083	0	0	0	0	0	0	0	0	0	0	0	0	0	0	0	0	0	0
6.21463	0	0	0	0	0	0	0	0	0	0	0	0	0	0	0	0	0	0
6.21843	0	0	0	0	0	0	0	0	0	0	0	16.509	0	16.509	0	0	0	0
6.22223	0	0	0	0	0	0	0	0	0	0	0	37.7271	0	37.7271	0	0	0	0
6.22603	0	0	0	0	0	0	0	0	0	0	0	0	0	0	0	0	0	0
6.22983	0	0	0	0	0	0	0	0	0	0	0	0	0	0	0	0	0	0
6.23363	0	0	0	0	0	0	0	0	0	0	0	0	0	0	0	0	0	0
6.23743	0	0	0	0	0	0	0	0	0	0	0	0	0	0	0	0	0	0
6.24123	0	0	0	0	0	0	0	0	0	0	0	0	0	0	0	0	0	0
6.24503	0	0	0	0	0	0	0	0	0	0	0	0	0	0	0	0	0	0
6.24883	0	0	0	0	0	0	0	0	0	0	0	0	0	0	0	0	0	0
6.25263	0	0	0	0	0	0	0	0	0	0	0	0	17.0992	0	0	0	0	0
6.25643	0	0	0	0	0	0	0	0	0	0	0	0	5.07103	0	0	0	0	0
6.26023	0	0	0	0	0	0	0	0	0	0	0	0	0	0	0	0	0	0
6.26403	0	0	0	0	0	0	0	0	0	0	0	14.3838	0	14.3838	0	0	0	0
6.26783	0	0	0	0	0	0	0	0	0	0	0	39.7902	0	39.7902	0	0	0	0
6.27163	0	0	0	0	0	0	0	0	0	0	0	0	0	0	0	0	0	0
6.27543	0	0	0	0	0	0	0	0	0	0	0	0	0	0	0	0	0	0
6.27923	0	0	0	0	0	0	0	0	0	0	0	0	0	0	0	0	0	0
6.28303	0	0	0	0	0	0	0	0	0	0	0	0	0	0	0	0	0	0
6.28683	0	0	0	0	0	0	0	0	0	0	0	0	0	0	0	0	0	0
6.29063	0	0	0	0	0	0	0	0	0	0	0	0	0	0	0	0	0	0
6.29443	0	0	0	0	0	0	0	0	0	0	0	0	0	0	0	0	0	0
6.29823	0	0	0	0	0	0	0	0	0	0	0	0	0	0	0	0	0	0
6.30203	0	0	0	0	0	0	0	0	0	0	0	0	0	0	0	0	0	0
6.30583	0	0	0	0	0	0	0	0	0	0	0	0	0	0	0	0	0	0
6.30963	0	0	0	0	0	0	0	0	0	0	0	0	0	0	0	0	0	0
6.31343	0	0	0	0	0	0	0	0	0	0	0	0	0	0	0	0	0	0
6.31723	0	0	0	0	0	0	0	0	0	0	0	0	0	0	0	0	0	0
6.32103	0	0	0	0	0	0	0	0	0	0	0	0	0	0	0	0	0	0
6.32483	0	0	0	0	0	0	0	0	0	0	0	0	0	0	0	0	0	0
6.32863	0	0	0	0	0	0	0	0	0	0	0	0	0	0	0	0	0	0
6.33243	0	0	0	0	0	0	0	0	0	0	0	0	0	0	0	0	0	0
6.33623	0	0	0	0	0	0	0	0	0	0	0	0	0	0	0	0	0	0
6.34003	0	0	0	0	0	0	0	0	0	0	0	0	0	0	0	0	0	0
6.34383	0	0	0	0	0	0	0	0	0	0	0	0	0	0	0	0	0	0
6.34763	0	0	0	0	0	0	0	0	18.1062	0	0	0	0	0	0	0	0	0
6.35143	0	0	0	0	0	0	0	0	5.97301	0	0	0	0	0	0	0	0	0
6.35523	0	0	0	0	0	0	0	0	0	0	0	0	0	0	0	0	0	0
6.35903	0	0	0	0	0	0	0	0	0	0	0	0	0	0	0	0	0	0
6.36283	0	0	0	0	0	15.4981	0	0	0	0	0	0	0	0	0	0	0	0
6.36663	0	0	0	0	0	17.1442	0	0	0	0	0	0	0	0	0	0	0	0
6.37043	0	0	0	0	0	11.9115	0	0	0	0	0	0	0	0	0	0	0	0
6.37423	0	0	0	0	0	6.67868	0	0	0	0	0	0	0	0	0	0	0	0
6.37803	0	0	0	0	0	1.44592	0	0	0	0	0	0	0	0	0	0	0	0
6.38183	0	0	0	0	0	0	0	0	0	0	0	0	0	0	0	0	0	0
6.38563	0	0	0	0	0	0	0	0	0	0	0	0	0	0	0	0	0	0
6.38943	0	0	0	0	0	0	0	0	0	0	0	0	0	0	0	0	0	0
6.39323	0	0	0	0	0	0	0	0	0	0	0	0	0	0	0	0	0	0
6.39703	0	0	0	0	0	21.3151	0	0	0	0	0	0	0	0	0	0	0	0
6.40083	0	0	0	0	0	8.77811	0	0	0	0	0	0	0	0	0	0	0	0
6.40463	0	0	0	0	0	0	0	0	0	0	0	0	0	0	0	0	0	0
6.40843	0	0	0	0	0	0	0	0	0	0	0	0	0	0	0	0	0	0
6.41223	0	0	0	0	0	0	0	0	0	0	0	0	0	0	0	0	0	0
6.41603	0	0	0	0	0	0	0	0	0	0	0	0	0	0	0	0	0	0
6.41983	0	0	0	0	0	19.3173	0	0	0	0	0	0	0	0	0	0	0	0
6.42363	0	0	0	0	0	8.72079	0	0	0	0	0	0	0	0	0	0	0	0
6.42743	0	0	0	0	0	0	0	0	0	0	0	0	0	0	0	0	0	0
6.43123	0	0	0	0	0	0	0	0	0	0	0	0	0	0	0	0	0	0
6.43503	0	0	0	0	0	0	0	0	0	0	0	0	0	0	0	0	0	0
6.43883	0	0	0	0	0	0	0	0	0	0	0	0	0	0	0	0	0	0
6.44263	0	0	0	0	0	0	0	0	0	0	0	0	0	0	0	0	0	0
6.44643	0	0	11.1248	0	11.1248	0	0	0	0	0	0	0	0	0	0	0	0	0
6.45023	0	0	56.122	0	56.122	0	0	0	0	0	0	0	0	0	0	0	0	0
6.45403	0	0	0	0	0	0	0	0	0	0	0	0	0	0	0	2.70197	0	0
6.45783	0	0	0	0	0	0	0	0	0	0	0	0	0	0	0	25.3098	0	0
6.46163	0	0	0	0	0	0	0	0	0	0	0	0	0	0	0	0	0	0
6.46543	0	0	0	0	0	0	0	0	0	0	0	0	0	0	0	0	0	0
6.46923	0	0	5.34783	0	5.34783	0	0	0	0	0	0	0	0	0	0	0	0	0
6.47303	0	0	30.8096	0	30.8096	0	0	0	0	0	0	0	0	0	0	0	0	0
6.47683	22.9252	0	0	0	0	0	0	0	0	0	0	0	0	0	0	0	0	0
6.48063	141.81	0	0	0	0	0	0	0	0	0	0	0	0	0	0	0	0	0
6.48443	0	0	0	0	0	0	0	0	0	0	0	0	0	0	0	0	0	0
6.48823	0	0	0	0	0	0	0	0	0	0	0	0	0	0	0	0	0	0
6.49203	0	0	0	0	0	0	0	0	0	0	0	0	0	0	0	0	0	0
6.49583	0	0	0	0	0	0	0	0	0	0	0	0	0	0	0	0	0	0
6.49963	0	0	0	0	0	0	0	0	0	0	0	0	0	0	0	0	0	0
6.50343	0	0	0	0	0	0	0	0	0	0	0	0	0	0	0	0	0	0
6.50723	0	0	0	0	0	0	0	0	0	0	0	0	0	0	0	0	0	0
6.51103	0	0	0	0	0	0	0	0	0	0	0	0	0	0	0	0	0	0
6.51483	5.66042	0	0	0	0	0	0	0	0	0	0	0	0	0	0	0	0	0
6.51863	48.5519	0	0	0	0	0	0	0	0	0	0	0	0	0	0	0	0	0
6.52243	0	0	0	0	0	0	0	0	0	0	0	0	0	0	0	0	0	0
6.52623	0	0	0	0	0	0	0	0	0	0	0	0	0	0	0	0	0	0
6.53003	0	0	0	0	0	0	0	0	0	0	0	0	0	0	0	0	0	0
6.53383	0	0	0	0	0	0	0	0	0	0	0	0	0	0	0	0	0	0
6.53763	0	0	0	0	0	0	0	0	0	0	0	0	0	0	0	0	0	0
6.54143	0	0	0	4.36089	0	0	0	0	0	0	0	0	0	0	0	0	0	0
6.54523	0	0	0	11.836	0	0	0	0	0	0	0	0	0	0	0	0	0	0
6.54903	0	0	0	19.3112	0	0	0	0	0	0	0	0	0	0	0	0	0	0
6.55283	0	0	0	26.7873	0	0	0	0	0	0	0	0	0	0	0	0	0	0
6.55663	0	0	0	12.8937	0	0	0	0	0	0	0	0	0	0	0	0	0	0
6.56043	0	0	0	0	0	0	0	0	0	0	0	0	0	0	0	0	0	0
6.56423	0	0	0	0	0	0	0	0	0	0	0	0	0	0	0	0	0	0
6.56803	0	0	0	0	0	15.7049	0	0	0	0	0	0	0	0	0	0	0	0
6.57183	0	0	0	0	0	12.4732	0	0	0	0	0	0	0	0	0	0	0	0
6.57563	0	0	0	0	0	0	0	0	0	0	0	0	0	0	0	0	0	0
6.57943	0	0	0	0	0	0	0	0	0	0	0	0	0	0	0	0	0	0
6.58323	0	0	0	0	0	0	0	0	0	0	0	0	0	0	0	0	0	0
6.58703	0	0	0	0	0	0	0	0	0	0	0	0	0	0	0	0	0	0
6.59083	0	0	0	0	0	0	1.81252	0	0	0	0	0	0	0	0	0	0	0
6.59463	0	0	0	0	0	0	44.1954	0	0	0	0	0	0	0	0	0	0	0
6.59843	0	0	0	0	0	0	0	0	0	0	0	0	0	0	0	0	0	0
6.60223	0	0	0	0	0	0	0	0	0	0	0	0	0	0	0	0	0	0
6.60603	0	0	0	0	0	0	0	0	0	0	0	0	0	0	0	0	0	0
6.60983	0	0	0	0	0	0	0	0	0	0	0	0	0	0	24.7601	0	0	0
6.61363	0	0	0	0	0	0	0	0	0	0	0	0	0	0	29.3683	0	0	0
6.61743	0	0	0	0	0	0	0	0	0	0	0	0	0	0	0	0	0	0
6.62123	0	0	0	0	0	0	0	0	0	0	0	0	0	0	0	0	0	0
6.62503	0	0	0	0	0	0	0	0	0	0	0	0	0	0	0	0	0	0
6.62883	0	0	0	0	0	0	0	0	0	0	0	0	0	0	0	0	0	0
6.63263	0	0	0	0	0	0	0	0	0	0	0	0	0	0	0	0	0	0
6.63643	0	0	0	0	0	0	0	0	0	0	0	0	9.60645	0	0	0	0	0
6.64023	0	0	0	0	0	0	0	0	0	0	0	0	12.4898	0	0	0	0	0
6.64403	0	0	0	0	0	0	0	0	0	0	0	0	0	0	0	0	0	0
6.64783	0	0	0	0	0	0	0	0	0	0	0	0	0	0	0	0	0	0
6.65163	0	0	0	0	0	0	0	0	0	0	0	0	0	0	0	0	0	0
6.65543	0	0	0	0	0	0	0	0	0	0	0	0	0	0	0	0	0	0
6.65923	0	0	0	0	0	0	0	0	0	0	0	0	0	0	0	0	0	0
6.66303	0	0	0	0	0	0	0	0	0	0	0	0	0	0	0	0	0	0
6.66683	0	0	0	0	0	0	0	0	0	0	0	0	0	0	0	0	0	0
6.67063	0	0	0	0	0	0	0	0	0	0	0	0	0	0	0	0	0	0
6.67443	0	0	0	0	0	0	0	0	0	0	0	0	0	0	0	0	0	0
6.67823	0	0	0	0	0	0	0	0	0	0	0	0	0	0	0	0	0	0
6.68203	0	0	0	0	0	10.546	0	0	0	0	0	0	0	0	0	0	0	0
6.68583	0	0	0	0	0	12.5546	0	0	0	0	0	0	0	0	0	0	0	0
6.68963	0	0	0	0	0	0	0	0	0	0	0	0	0	0	0	0	0	0
6.69343	0	0	0	0	0	0	0	0	0	0	0	0	0	0	0	0	0	0
6.69723	0	0	0	0	0	0	0	0	0	0	0	0	0	0	0	0	0	0
6.70103	0	0	0	0	0	0	0	0	0	0	0	0	0	0	0	0	0	0
6.70483	0	0	0	0	0	0	0	0	0	0	0	0	0	0	0	0	0	0
6.70863	0	0	0	0	0	0	0	0	0	0	0	0	0	0	0	0	0	0
6.71243	0	0	0	0	0	0	0	0	0	0	0	0	0	0	0	0	0	0
6.71623	0	0	0	0	0	0	0	0	0	0	0	0	0	0	0	0	0	0
6.72003	0	0	0	0	0	0	0	0	0	0	0	0	0	0	0	0	0	0
6.72383	0	0	0	0	0	0	0	0	0	0	0	0	0	0	0	0	0	0
6.72763	0	0	0	0	0	0	0	0	0	0	0	0	0	0	0	0	0	0
6.73143	0	0	0	0	0	0	0	0	0	0	0	0	0	0	0	0	0	0
6.73523	0	0	0	0	0	0	0	0	0	0	0	0	0	0	0	0	0	0
6.73903	0	0	0	0	0	0	0	0	0	0	0	0	0	0	0	0	0	0
6.74283	0	0	0	0	0	0	0	0	0	0	0	0	0	0	0	0	0	0
6.74663	0	0	0	0	0	0	0	0	0	0	0	0	0	0	0	0	0	0
6.75043	0	0	0	0	0	0	0	0	0	0	0	0	0	0	0	0	0	0
6.75423	0	0	0	0	0	0	0	0	0	0	0	0	0	0	0	0	0	0
6.75803	0	0	0	0	0	0	0	0	0	0	0	0	0	0	0	0	0	0
6.76183	0	0	0	0	0	0	0	0	0	0	0	0	0	0	0	0	0	0
6.76563	0	0	0	0	0	0	0	0	0	0	0	0	0	0	0	0	0	0
6.76943	0	0	0	0	0	0	0	0	0	0	0	0	0	0	0	0	0	0
6.77323	0	0	0	0	0	0	0	0	0	0	0	0	0	0	0	0	0	0
6.77703	0	0	0	0	0	0	0	0	0	0	0	0	0	0	0	0	0	0
6.78083	0	0	0	0	0	0	0	0	0	0	0	0	0	0	0	0	0	0
6.78463	0	0	0	0	0	0	0	0	0	0	0	0	0	0	0	0	0	0
6.78843	0	0	0	0	0	0	0	0	0	0	0	0	0	0	0	0	0	0
6.79223	0	0	0	0	0	0	0	0	0	0	0	0	0	0	0	0	0	0
6.79603	0	0	0	0	0	0	0	0	0	0	0	0	0	0	0	0	0	0
6.79983	0	0	0	0	0	0	0	0	0	0	0	0	0	0	0	0	0	0
6.80363	0	0	0	0	0	0	0	0	0	0	0	0	0	0	0	0	0	0
6.80743	0	0	0	0	0	0	0	0	0	0	0	0	0	0	0	0	0	0
6.81123	0	0	0	0	0	0	0	0	0	0	0	0	0	0	0	0	0	0
6.81503	0	0	0	0	0	0	0	0	0	0	0	0	0	0	0	0	0	0
6.81883	0	0	0	0	0	0	0	0	0	0	0	0	0	0	0	0	0	0
6.82263	0	0	0	0	0	0	0	0	0	0	0	0	0	0	0	0	0	0
6.82643	0	0	0	0	0	0	0	0	0	0	0	0	0	0	0	0	0	0
6.83023	0	0	0	0	0	0	0	0	0	0	0	0	0	0	0	0	0	0
6.83403	0	0	0	0	0	0	0	0	0	0	0	0	0	0	0	0	0	0
6.83783	0	0	0	0	0	0	0	0	0	0	0	0	0	0	0	0	0	0
6.84163	59.0528	0	64.7941	0	64.7941	0	0	0	0	0	0	0	0	0	0	0	0	0
6.84543	13.4614	0	14.7701	0	14.7701	0	0	0	0	0	0	0	0	0	0	0	0	0
6.84923	0	0	0	0	0	0	0	0	0	0	0	0	0	0	0	0	0	0
6.85303	0	0	0	0	0	0	0	0	0	0	0	0	0	0	0	0	0	0
6.85683	0	0	0	0	0	0	0	0	0	0	0	0	0	0	0	0	0	0
6.86063	0	0	0	0	0	0	0	0	0	0	0	0	0	0	0	0	0	0
6.86443	0	0	0	0	0	0	0	0	0	0	0	0	0	0	0	0	0	0
6.86823	0	0	0	0	0	0	0	0	0	0	0	0	0	0	0	0	0	0
6.87203	0	0	0	0	0	0	0	0	0	0	0	0	0	0	0	0	0	0
6.87583	0	0	0	0	0	0	0	0	0	0	0	0	0	0	0	0	0	0
6.87963	0	0	0	0	0	0	0	0	0	0	0	0	0	0	0	0	0	0
6.88343	0	0	0	0	0	0	0	0	0	0	0	0	0	0	0	0	0	0
6.88723	0	0	0	0	0	0	0	0	0	0	0	0	0	0	0	0	0	0
6.89103	0	0	0	0	0	0	0	0	0	0	0	0	0	0	0	0	0	0
6.89483	0	0	0	0	0	0	0	0	0	0	0	0	0	0	0	0	0	0
6.89863	0	0	0	0	0	0	0	0	0	0	0	0	0	0	0	0	0	0
6.90243	0	0	0	0	0	0	0	0	0	0	0	0	0	0	0	0	0	0
6.90623	0	0	27.3174	0	27.3174	0	0	0	0	0	0	0	0	0	0	0	0	0
6.91003	0	0	8.8055	0	8.8055	0	0	0	0	0	0	0	0	0	0	0	0	0
6.91383	0	0	0	0	0	0	0	0	0	0	0	0	0	0	0	0	0	0
6.91763	0	0	0	0	0	0	0	0	0	0	0	0	0	0	0	0	0	0
6.92143	0	0	0	0	0	0	0	0	0	0	0	0	0	0	0	0	0	0
6.92523	0	0	0	0	0	0	0	0	0	0	0	0	4.4018	0	0	0	0	0
6.92903	0	0	0	0	0	0	0	0	0	0	0	44.8724	19.6843	44.8724	0	0	0	0
6.93283	0	0	0	0	0	0	0	0	0	0	0	21.3294	0	21.3294	0	0	0	0
6.93663	0	0	0	0	0	0	0	0	0	0	0	0	0	0	0	0	0	0
6.94043	0	0	0	0	0	0	0	0	0	0	0	0	0	0	0	0	0	0
6.94423	0	0	0	0	0	0	0	0	0	0	0	17.3344	0	17.3344	0	0	0	0
6.94803	0	0	0	0	0	0	0	0	0	0	0	17.3518	0	17.3518	0	0	0	0
6.95183	0	0	0	0	0	0	0	0	0	0	0	4.38027	0	4.38027	0	0	0	0
6.95563	0	0	0	0	0	0	0	0	0	0	0	0	0	0	0	0	0	0
6.95943	0	0	0	0	0	0	0	0	0	0	0	0	0	0	0	0	0	0
6.96323	0	0	0	0	0	0	0	0	0	0	0	0	0	0	0	0	0	0
6.96703	0	0	0	0	0	0	0	0	0	0	0	0	0	0	0	0	0	0
6.97083	0	0	0	0	0	0	0	0	0	0	0	0	0	0	0	0	0	0
6.97463	0	0	0	0	0	0	0	0	0	0	0	0	0	0	0	0	0	0
6.97843	0	0	0	0	0	0	0	0	0	0	0	0	0	0	0	0	0	0
6.98223	0	0	0	0	0	0	0	0	0	0	0	0	0	0	0	0	0	0
6.98603	0	0	0	0	0	0	0	0	0	0	0	0	0	0	0	0	0	0
6.98983	0	0	0	0	0	0	0	0	0	0	0	0	0	0	0	0	0	0
6.99363	0	0	0	0	0	0	0	0	0	0	0	0	0	0	0	0	0	0
6.99743	0	0	0	0	0	0	0	0	0	0	0	0	0	0	0	0	0	0
7.00123	0	0	0	0	0	0	0	0	0	0	0	0	0	0	0	0	0	0
7.00503	0	0	0	0	0	0	0	0	0	0	0	0	0	0	0	0	0	0
7.00883	0	0	0	0	0	0	0	0	0	0	0	0	0	0	0	0	0	0
7.01263	0	0	0	0	0	0	0	0	0	0	0	0	0	0	0	0	0	0
7.01643	0	0	0	0	0	0	0	0	0	0	0	0	0	0	0	0	0	0
7.02023	0	0	0	0	0	0	0	0	0	0	0	0	0	0	0	0	0	0
7.02403	0	0	0	0	0	0	0	0	0	0	0	0	0	0	0	0	0	0
7.02783	0	0	0	0	0	0	0	0	0	0	0	0	0	0	0	0	0	0
7.03163	0	0	0	0	0	0	0	0	0	0	0	0	0	0	0	0	0	0
7.03543	0	0	0	0	0	0	0	0	0	0	0	0	0	0	0	0	0	0
7.03923	0	0	0	0	0	0	0	0	0	0	0	0	0	0	0	0	0	0
7.04303	0	0	0	0	0	0	0	0	0	0	0	0	0	0	0	0	0	0
7.04683	0	0	0	0	0	0	0	0	0	0	0	0	0	0	0	0	0	0
7.05063	0	0	0	0	0	0	0	0	0	0	0	0	0	0	0	0	0	0
7.05443	0	0	0	0	0	0	0	0	0	0	0	0	0	0	0	0	0	0
7.05823	0	0	0	0	0	0	0	0	0	0	0	0	0	0	0	0	0	0
7.06203	0	0	37.2039	0	37.2039	0	15.5016	0	0	0	0	0	0	0	0	0	0	0
7.06583	0	0	50.7529	0	50.7529	0	21.1471	0	0	0	0	0	0	0	0	0	0	0
7.06963	0	0	35.8026	0	35.8026	0	14.9178	0	0	0	0	0	0	0	0	0	0	0
7.07343	0	0	20.8524	0	20.8524	0	8.68848	0	0	0	0	0	0	0	0	0	0	0
7.07723	0	0	5.90207	0	5.90207	0	2.4592	0	0	0	0	0	0	0	0	0	0	0
7.08103	0	0	0	0	0	0	0	0	0	0	0	0	0	0	0	0	0	0
7.08483	0	0	0	0	0	0	0	0	0	0	0	0	0	0	0	0	0	0
7.08863	0	0	0	5.12294	0	0	0	0	0	0	0	0	0	0	0	0	0	0
7.09243	0	0	0	46.1001	0	0	0	0	0	0	0	0	0	0	0	0	0	0
7.09623	0	0	0	0	0	0	0	0	0	0	0	0	0	0	0	0	0	0
7.10003	0	0	0	0	0	0	0	0	0	0	0	0	0	0	0	0	0	0
7.10383	0	0	0	0	0	0	0	0	0	0	0	0	0	0	0	21.0516	0	0
7.10763	0	0	0	0	0	0	0	0	0	0	0	0	0	0	0	19.0405	0	0
7.11143	0	0	0	0	0	0	0	0	0	0	0	0	0	0	0	0	0	0
7.11523	0	0	0	0	0	0	0	0	0	0	0	0	0	0	0	0	0	0
7.11903	0	0	0	0	0	0	0	0	0	0	0	0	0	0	0	0	0	0
7.12283	0	0	0	0	0	0	0	0	0	0	0	0	0	0	0	0	0	0
7.12663	0	0	0	0	0	0	0	0	0	0	0	0	0	0	0	0	0	0
7.13043	0	0	0	0	0	0	0	0	0	0	0	0	0	0	0	0	0	0
7.13423	0	0	0	0	0	0	0	0	0	0	0	0	0	0	0	0	0	0
7.13803	0	0	0	0	0	0	0	0	0	0	0	0	0	0	0	0	0	0
7.14183	0	0	0	0	0	0	0	0	0	0	0	0	0	0	0	0	0	0
7.14563	0	0	0	0	0	0	0	0	0	0	0	0	0	0	0	0	0	0
7.14943	0	0	0	0	0	0	0	0	0	0	0	0	0	0	0	0	0	0
7.15323	0	0	0	0	0	0	0	0	0	0	0	0	0	0	0	0	0	0
7.15703	0	0	0	0	0	0	0	0	0	0	0	0	0	0	0	0	0	0
7.16083	0	0	0	0	0	0	0	0	0	0	0	0	0	0	0	0	0	0
7.16463	0	0	0	0	0	0	0	0	0	0	0	0	0	0	0	0	0	0
7.16843	0	0	0	0	0	0	0	0	0	0	0	0	0	0	0	0	0	0
7.17223	0	0	0	0	0	0	0	0	0	0	0	0	0	0	0	0	0	0
7.17603	0	0	0	0	0	0	0	0	0	0	0	0	0	0	0	0	0	0
7.17983	0	0	0	0	0	0	0	0	0	0	0	0	0	0	0	0	0	0
7.18363	0	0	0	0	0	0	0	0	0	0	0	0	0	0	0	0	0	0
7.18743	0	0	0	0	0	0	0	0	0	0	0	0	0	0	0	0	0	0
7.19123	0	0	0	0	0	0	0	0	0	0	0	0	0	0	0	0	0	0
7.19503	0	0	0	0	0	0	0	0	0	0	0	0	0	0	0	0	0	0
7.19883	0	0	0	0	0	0	0	0	0	0	0	0	0	0	0	0	0	0
7.20263	0	0	0	0	0	0	0	0	0	0	0	0	0	0	0	0	0	0
7.20643	0	0	0	0	0	0	0	0	0	0	0	0	0	0	0	0	0	0
7.21023	0	0	0	0	0	0	0	0	0	0	0	0	0	0	0	0	0	0
7.21403	0	0	0	0	0	0	0	0	0	0	0	0	0	0	0	0	0	0
7.21783	0	0	0	0	0	0	0	0	0	0	0	0	0	0	0	0	0	0
7.22163	0	0	0	0	0	0	0	0	0	0	0	0	0	0	0	0	0	0
7.22543	0	0	0	0	0	0	0	0	0	0	0	0	0	0	0	0	0	0
7.22923	0	0	0	0	0	0	0	0	0	0	0	0	0	0	0	0	0	0
7.23303	0	0	0	0	0	0	0	0	0	0	0	0	0	0	0	0	0	0
7.23683	0	0	0	0	0	0	0	0	0	0	0	0	0	0	0	0	0	0
7.24063	0	0	0	0	0	0	0	0	0	0	0	0	0	0	0	0	0	0
7.24443	0	0	0	0	0	0	0	0	0	0	0	0	0	0	0	0	0	0
7.24823	0	0	0	0	0	0	0	0	0	0	0	0	0	0	0	0	0	0
7.25203	0	0	0	0	0	0	0	0	0	0	0	0	0	0	0	0	0	0
7.25583	0	0	0	0	0	0	0	0	0	0	0	0	0	0	0	0	0	0
7.25963	0	0	0	0	0	0	0	0	0	9.71389	0	0	0	0	0	0	0	0
7.26343	0	0	0	0	0	0	0	0	0	15.3501	0	0	0	0	0	0	0	0
7.26723	0	0	0	0	0	0	0	0	0	0	0	0	0	0	0	0	0	0
7.27103	0	0	0	0	0	0	0	0	0	0	0	0	0	0	0	0	0	0
7.27483	0	0	0	0	0	0	0	0	0	0	0	0	0	0	0	0	0	0
7.27863	0	0	0	0	0	0	0	0	0	0	0	0	0	0	0	0	0	0
7.28243	0	0	0	0	0	0	0	0	0	0	0	0	0	0	0	0	0	0
7.28623	0	0	0	0	0	0	0	0	0	0	0	0	0	0	0	0	0	0
7.29003	0	0	0	0	0	0	0	0	0	0	0	0	0	0	0	0	0	0
7.29383	0	0	0	0	0	0	0	0	0	0	0	0	0	0	0	0	0	0
7.29763	0	0	0	0	0	0	0	0	0	0	0	0	0	0	0	0	0	0
7.30143	0	0	0	0	0	0	0	0	0	0	0	0	0	0	0	0	0	0
7.30523	0	0	0	0	0	0	0	0	0	0	0	0	0	0	0	0	0	0
7.30903	0	0	0	0	0	0	0	0	0	0	0	0	0	0	0	0	0	0
7.31283	0	0	0	0	0	0	0	0	0	0	0	0	0	0	0	0	0	0
7.31663	0	0	0	0	0	0	0	0	0	0	0	0	0	0	0	0	0	0
7.32043	0	0	0	0	0	22.282	0	0	0	0	0	0	0	0	20.1059	0	22.6192	0
7.32423	0	0	0	0	0	2.73874	0	0	0	0	0	0	0	0	4.07164	0	4.5806	0
7.32803	0	0	0	0	0	0	0	0	0	0	0	0	0	0	0	0	0	0
7.33183	0	0	0	0	0	0	0	0	0	0	0	0	0	0	0	0	0	0
7.33563	0	0	0	0	0	0	0	0	0	0	0	0	0	0	0	0	0	0
7.33943	0	0	0	0	0	0	0	0	0	0	0	0	0	0	0	0	0	0
7.34323	0	0	0	0	0	0	0	0	0	0	0	0	0	0	0	0	0	0
7.34703	0	0	0	0	0	0	0	0	0	0	0	0	0	0	0	0	0	0
7.35083	0	0	0	0	0	0	0	0	0	0	0	0	0	0	0	0	0	0
7.35463	0	0	0	0	0	0	0	0	0	0	0	0	0	0	0	0	0	0
7.35843	0	0	0	0	0	0	0	0	0	0	0	0	0	0	0	0	0	0
7.36223	0	0	0	0	0	0	0	0	0	0	0	0	0	0	0	0	0	0
7.36603	0	0	0	0	0	0	0	0	0	0	0	0	0	0	0	0	0	0
7.36983	0	0	0	0	0	0	0	0	0	0	0	0	0	0	0	0	0	0
7.37363	8.51449	0	0	0	0	0	0	0	0	0	0	0	0	0	0	0	0	0
7.37743	16.5579	0	0	0	0	0	0	42.7612	0	0	0	0	0	0	0	0	0	0
7.38123	0	0	0	0	0	0	0	8.27494	0	0	0	0	0	0	0	0	0	0
7.38503	0	0	0	0	0	0	0	0	0	0	0	0	0	0	0	0	0	0
7.38883	0	0	0	0	0	0	0	0	0	0	0	0	0	0	0	0	0	0
7.39263	0	0	0	0	0	0	0	0	0	0	0	0	0	0	0	0	0	0
7.39643	0	0	0	0	0	0	0	0	0	0	0	0	0	0	0	0	0	0
7.40023	0	0	0	0	0	0	0	0	0	0	0	0	0	0	0	0	0	0
7.40403	0	0	0	0	0	0	0	0	0	0	0	0	0	0	0	0	0	0
7.40783	0	0	0	0	0	0	0	0	0	0	0	0	0	0	0	0	0	0
7.41163	0	0	0	0	0	0	0	0	0	0	0	0	0	0	0	0	0	0
7.41543	0	0	0	0	0	0	0	0	0	0	0	0	0	0	0	0	0	0
7.41923	0	0	0	0	0	0	0	0	0	0	0	0	0	0	0	0	0	0
7.42303	0	0	0	0	0	0	0	0	0	0	0	0	0	0	0	0	0	0
7.42683	0	0	0	0	0	0	0	0	0	0	0	0	0	0	0	0	0	0
7.43063	0	0	0	0	0	0	0	0	0	0	0	0	0	0	0	0	0	0
7.43443	0	0	0	0	0	0	0	0	0	0	0	0	0	0	0	0	0	0
7.43823	0	0	0	0	0	0	0	0	0	0	0	0	0	0	0	0	0	0
7.44203	0	0	0	0	0	0	0	0	0	0	0	0	0	0	0	0	0	0
7.44583	0	0	0	0	0	0	0	0	0	0	0	0	0	0	0	0	0	0
7.44963	0	0	0	0	0	0	0	0	0	0	0	0	0	0	0	0	0	0
7.45343	0	0	0	0	0	0	0	0	0	0	0	0	0	0	0	0	0	0
7.45723	0	0	0	0	0	0	0	0	0	0	0	0	0	0	0	0	0	0
7.46103	9.32284	0	0	0	0	0	0	0	0	0	0	0	0	0	0	0	0	0
7.46483	25.8302	0	0	0	0	0	0	0	0	0	0	0	0	0	0	0	0	0
7.46863	0	0	0	0	0	0	0	0	0	0	0	0	0	0	0	0	0	0
7.47243	0	0	0	0	0	0	0	0	0	0	0	0	0	0	0	0	0	0
7.47623	0	0	0	0	0	0	0	0	0	0	0	0	0	0	0	0	0	0
7.48003	0	0	0	0	0	0	0	0	0	0	0	0	0	0	0	0	0	0
7.48383	0	0	0	0	0	0	0	0	0	0	0	0	0	0	0	0	0	0
7.48763	0	0	0	0	0	0	0	0	0	0	0	0	0	0	0	0	0	0
7.49143	0	0	0	0	0	0	0	0	0	0	0	0	0	0	0	0	0	0
7.49523	0	0	0	0	0	0	0	0	0	0	0	0	0	0	0	0	0	0
7.49903	0	0	0	0	0	0	0	0	0	0	0	0	0	0	0	0	0	0
7.50283	0	0	0	0	0	0	0	0	0	0	0	0	0	0	0	0	0	0
7.50663	0	0	0	0	0	0	0	0	0	0	0	0	0	0	0	0	0	0
7.51043	0	0	0	0	0	0	0	0	0	0	0	0	0	0	0	0	0	0
7.51423	0	0	0	0	0	0	0	0	0	0	0	0	0	0	0	0	0	0
7.51803	0	0	0	0	0	0	0	0	0	0	0	0	0	0	0	0	0	0
7.52183	0	0	0	0	0	0	0	0	0	0	0	0	0	0	0	0	0	0
7.52563	0	0	0	15.6311	0	0	0	0	0	0	0	0	0	0	0	0	0	0
7.52943	0	0	0	14.2356	0	0	0	0	0	0	0	0	0	0	0	0	0	0
7.53323	0	0	0	3.30761	0	0	0	0	0	0	0	0	0	0	0	0	0	0
7.53703	0	0	0	0	0	0	0	0	0	0	0	0	0	0	0	0	0	0
7.54083	0	0	0	0	0	0	0	0	0	0	0	0	0	0	0	0	0	0
7.54463	0	0	0	0	0	0	0	0	0	0	0	0	0	0	0	3.38581	0	0
7.54843	0	0	0	0	0	0	0	0	0	0	0	0	0	0	0	21.7235	0	0
7.55223	0	0	0	0	0	0	0	0	0	0	0	0	0	0	0	0	0	0
7.55603	0	0	0	0	0	0	0	0	0	0	0	0	0	0	0	0	0	0
7.55983	0	0	0	0	0	0	0	0	0	0	0	0	0	0	0	0	0	0
7.56363	0	0	0	0	0	0	0	0	0	0	0	0	0	0	0	0	0	0
7.56743	0	0	0	0	0	0	0	0	0	0	0	0	0	0	0	0	0	0
7.57123	5.97301	0	0	0	0	0	0	0	0	0	0	0	0	0	0	0	0	0
7.57503	30.1589	0	0	0	0	0	0	0	0	0	0	0	0	0	0	0	0	0
7.57883	0	0	0	0	0	0	0	0	0	0	0	0	0	0	0	0	0	0
7.58263	0	0	0	0	0	0	0	0	0	0	0	0	0	0	0	0	0	0
7.58643	0	0	0	0	0	0	0	0	0	0	0	0	0	0	0	0	0	0
7.59023	0	0	0	0	0	0	0	0	0	0	0	0	0	0	0	0	0	0
7.59403	0	0	0	0	0	0	0	0	0	0	0	0	0	0	0	0	0	0
7.59783	0	0	0	0	0	0	0	0	0	0	0	0	0	0	0	0	0	0
7.60163	0	0	0	0	0	0	0	0	0	0	0	0	0	0	0	0	0	0
7.60543	0	0	0	0	0	0	0	0	0	0	0	0	0	0	0	0	0	0
7.60923	0	0	0	0	0	0	0	0	0	0	0	0	0	0	0	0	0	0
7.61303	0	0	0	0	0	0	0	0	0	0	0	0	0	0	0	0	0	0
7.61683	0	0	0	0	0	0	0	0	0	0	0	0	0	0	0	0	0	0
7.62063	0	0	0	0	0	0	0	0	0	0	0	0	0	0	0	0	0	0
7.62443	0	0	0	0	0	0	0	0	0	0	0	0	0	0	0	0	0	0
[truncated: 361 more rows]

## Sheet: Figure 5d
Time (min)		cLP		cLP-2H		cLP-4H
0	0	0.869129	1	0	0	0	0
2	2	0.765152	0.895469	0.004666	0.001859	0	0
5	5	0.918511	0.915489	0.004634	0.001445	0	0
10	10	0.888088	0.892001	0.006512	0.009197	0.000269	0.001419
30	30	0.921879	0.836057	0.018922	0.025689	0.003643	0.004606
60	60	0.873991	0.840433	0.04636	0.059332	0.006892	0.009877
180	180*	1	0.737818	0.15887	0.169678	0.044825	0.050104
360	360*	0.879984	0.620803	0.292529	0.311751	0.089	0.100282
24h	1440*	0.24	0.179376	0.670817	0.623024	0.401644	0.41389
48h	2880*	0	0	1	1	1	1

## Sheet: Figure 6a
[cFG] (mM)	100% H2O						9% Glycerol						91 % D2O
8	0.263271	0.294806	0.304795			0.278938	0.385559	0.341895	0.295947	0.304509	0.247346	0.217837	0.194463	0.1754	0.179252	0.148858	0.151113	0.089412
4	0.212814	0.230822	0.235731	0.204966	0.212529		0.231164*	0.212557*	0.223174*	0.188898	0.258818	0.218864	0.12012	0.136844	0.127597	0.10996	0.11153	0.122346
2	0.15859	0.15411	0.167979	0.153624	0.139583	0.149629	0.187186	0.203995	0.181764	0.147346	0.15645	0.161701	0.104252	0.104366	0.098887	0.095434	0.075428	0.08867
1	0.105479		0.102255	0.098259	0.115011	0.097175	0.102711	0.101598	0.103653	0.091324	0.086729	0.092009	0.064812	0.060902	0.081792	0.062871	0.065097	0.055166
0.5	0.055879	0.05468	0.07089	0	0.062043	0.058505	0.055679	0.059275	0.058162	0.048773	0.058419		0.040068	0.043893	0.040953	0.036729	0.029595	0.033191
0.25	0.036358	0.043636	0.041866	0.022138	0.025628	0.024715	0.030508	0.039298	0.041124		0.017577	0.052597	0.027985	0.027828	0.033162	0.021595	0.019406	0.023804

## Sheet: Figure 6b
Magnetic field	\i(Ndas)CDO + cFG	cFG	\i(Ndas)CDO	\i(Ndas)CDO + cGG	cFG	\i(Ndas)CDO	\i(Ndas)CDO + cGG
					0.01	0.02	-0.01
326.14	0.003132	0.001948	0.002444	-0.00174	0.011948	0.022444	-0.01174
326.16	0.001757	0.002987	0.003129	-0.0022	0.012987	0.023129	-0.0122
326.18	0.001479	0.001859	0.002027	-0.00136	0.011859	0.022027	-0.01136
326.2	0.003499	0.003655	0.001302	0.000169	0.013655	0.021302	-0.00983
326.22	0.001795	0.003736	0.00214	-0.00059	0.013736	0.02214	-0.01059
326.24	0.001574	0.002365	0.00232	0.00058	0.012365	0.02232	-0.00942
326.26	0.000876	0.003578	0.001396	-0.00062	0.013578	0.021396	-0.01062
326.28	0.001835	0.003824	0.001344	-0.00048	0.013824	0.021344	-0.01048
326.3	0.001955	0.002568	0.000559	0.000314	0.012568	0.020559	-0.00969
326.32	0.001083	0.001934	0.000952	-0.00112	0.011934	0.020952	-0.01112
326.34	0.000768	0.00059	0.001635	0.000488	0.01059	0.021635	-0.00951
326.36	0.001576	0.001245	0.001184	-8.2e-06	0.011245	0.021184	-0.01001
326.38	-0.000209	0.001776	0.001861	-0.00026	0.011776	0.021861	-0.01026
326.4	0.000553	0.000882	0.001002	0.000699	0.010882	0.021002	-0.0093
326.42	0.001844	0.001044	0.001663	0.000694	0.011044	0.021663	-0.00931
326.44	0.000299	0.000567	0.001208	0.000543	0.010567	0.021208	-0.00946
326.46	0.001087	0.000106	0.001542	0.000849	0.010106	0.021542	-0.00915
326.48	0.001133	0.000124	0.000402	-0.00021	0.010124	0.020402	-0.01021
326.5	0.001842	0.000119	0.000529	0.001319	0.010119	0.020529	-0.00868
326.52	0.001666	0.001606	0.001031	0.001167	0.011606	0.021031	-0.00883
326.54	0.000818	0.00229	0.000796	0.001103	0.01229	0.020796	-0.0089
326.56	0.00076	0.000775	-0.00079	0.00057	0.010775	0.01921	-0.00943
326.58	0.001882	0.001068	-0.000538	0.001033	0.011068	0.019462	-0.00897
326.6	0.002056	0.002131	-0.000303	-2e-05	0.012131	0.019697	-0.01002
326.62	0.00088	0.001509	7.89e-05	0.002405	0.011509	0.020079	-0.0076
326.64	0.001516	0.001307	-0.001611	0.00047	0.011307	0.01839	-0.00953
326.66	0.001801	0.001356	-0.001316	0.001652	0.011356	0.018684	-0.00835
326.68	0.001833	-0.00049	0.000672	0.001639	0.009508	0.020672	-0.00836
326.7	0.00096	0.002009	0.000907	6.66e-06	0.012009	0.020907	-0.00999
326.72	3.21e-05	-0.00061	-0.000224	-0.00121	0.00939	0.019776	-0.01121
326.74	0.002409	0.000402	0.001238	0.001562	0.010402	0.021238	-0.00844
326.76	0.001904	0.001988	0.000562	0.001391	0.011988	0.020562	-0.00861
326.78	0.002016	0.001142	0.00168	0.000852	0.011142	0.02168	-0.00915
326.8	0.00115	0.002198	0.000956	0.001322	0.012198	0.020956	-0.00868
326.82	0.002532	-0.00017	0.000407	0.00081	0.009832	0.020407	-0.00919
326.84	0.001882	0.001201	0.000201	-0.00103	0.011201	0.020201	-0.01103
326.86	0.001602	0.001626	0.000656	0.000584	0.011626	0.020656	-0.00942
326.88	0.002022	0.000375	-0.000538	0.001081	0.010375	0.019462	-0.00892
326.9	0.000858	0.001681	-0.000149	-0.00158	0.011681	0.019851	-0.01158
326.92	0.00131	8.25e-05	0.002019	0.001108	0.010082	0.022019	-0.00889
326.94	0.001375	0.000371	-0.000181	0.000303	0.010371	0.019819	-0.0097
326.96	0.001788	-0.00028	0.001811	0.000664	0.009722	0.021811	-0.00934
326.98	0.001846	0.001806	0.001389	-0.00043	0.011806	0.021389	-0.01043
327	0.00227	0.000304	0.001461	0.000863	0.010304	0.021461	-0.00914
327.02	0.001486	0.000435	0.000115	0.000954	0.010435	0.020115	-0.00905
327.04	0.000351	9.67e-05	0.000283	3.58e-05	0.010097	0.020283	-0.00996
327.06	0.001211	0.000272	-0.000138	-0.00127	0.010272	0.019862	-0.01127
327.08	0.000378	-0.00051	-0.001539	0.000404	0.009491	0.018461	-0.0096
327.1	0.001364	-4.1e-05	-0.000791	0.001715	0.009959	0.019209	-0.00828
327.12	0.000868	0.0006	-0.000239	-0.0007	0.0106	0.019761	-0.0107
327.14	0.001375	-0.0008	0.000981	0.000537	0.0092	0.020981	-0.00946
327.16	0.000454	-0.00069	-0.000708	-0.00062	0.009315	0.019292	-0.01062
327.18	0.000594	-0.00133	0.000339	0.000534	0.008673	0.020339	-0.00947
327.2	0.001	-0.00096	0.000888	0.002288	0.009038	0.020888	-0.00771
327.22	0.000447	0.000113	-0.000446	-0.00081	0.010113	0.019554	-0.01081
327.24	0.000933	-0.00068	-0.001231	-0.00014	0.009325	0.018769	-0.01014
327.26	-0.000359	-0.00076	-0.000108	-0.0011	0.009236	0.019892	-0.0111
327.28	0.000278	-0.00212	0.00026	-0.00053	0.007876	0.02026	-0.01053
327.3	9.75e-05	-0.00146	-0.000757	0.001148	0.008544	0.019243	-0.00885
327.32	-6.54e-05	-0.00122	0.00094	-8.1e-06	0.008783	0.02094	-0.01001
327.34	-0.000529	-0.00202	-0.001253	0.000402	0.007983	0.018747	-0.0096
327.36	0.001285	-0.00043	-0.000807	0.00109	0.009572	0.019193	-0.00891
327.38	-0.001741	-0.00055	0.000823	-0.00064	0.009454	0.020823	-0.01064
327.4	-0.000362	-0.00269	-0.00119	-0.00042	0.007309	0.01881	-0.01042
327.42	-0.000339	-0.00199	-6.97e-05	-0.00067	0.008006	0.01993	-0.01067
327.44	-0.000745	-0.00182	-0.001838	0.000691	0.008181	0.018162	-0.00931
327.46	0.000177	-0.00048	-0.001656	0.000294	0.009519	0.018344	-0.00971
327.48	0.000112	-0.00112	0.000202	-0.00031	0.008876	0.020202	-0.01031
327.5	-0.000543	-0.00046	-0.001247	0.000888	0.009543	0.018753	-0.00911
327.52	-0.00086	-0.00081	-0.001292	0.001327	0.009185	0.018708	-0.00867
327.54	-0.000525	-0.0006	-0.00012	0.001662	0.009401	0.01988	-0.00834
327.56	0.000591	-0.00169	-0.001761	0.000842	0.008308	0.018239	-0.00916
327.58	0.00106	-0.00244	-0.002517	0.001247	0.007561	0.017483	-0.00875
327.6	0.000383	-0.00104	-0.00187	0.000834	0.008962	0.01813	-0.00917
327.62	-0.000944	3.67e-05	-0.001426	1.07e-05	0.010037	0.018574	-0.00999
327.64	-0.000472	-0.00192	-0.001039	0.00092	0.008085	0.018961	-0.00908
327.66	-0.000285	-0.00098	-0.000925	0.001415	0.009024	0.019075	-0.00859
327.68	-0.000393	-0.00181	-0.001604	0.000567	0.008187	0.018396	-0.00943
327.7	0.000173	-0.00207	-0.001787	0.000783	0.007926	0.018213	-0.00922
327.72	-0.00094	-0.00229	-0.002143	0.00113	0.007708	0.017857	-0.00887
327.74	-0.000974	-0.00128	-0.001616	0.001108	0.008719	0.018384	-0.00889
327.76	-0.000851	-0.0007	-0.00123	-0.00067	0.009297	0.01877	-0.01067
327.78	-0.000208	-0.00209	-0.00166	-0.00033	0.007914	0.01834	-0.01033
327.8	7.5e-05	-0.00245	-0.002517	-0.00034	0.00755	0.017483	-0.01034
327.82	0.00015	-0.0022	-0.002179	0.000687	0.007796	0.017821	-0.00931
327.84	0.000922	0.000257	-0.000882	0.002446	0.010257	0.019118	-0.00755
327.86	0.000712	-0.00025	-0.001756	0.000849	0.009751	0.018244	-0.00915
327.88	0.000571	-0.00081	-0.000547	0.001368	0.009187	0.019453	-0.00863
327.9	-0.00063	-0.00162	-0.001862	-0.00134	0.008375	0.018138	-0.01134
327.92	-0.000566	-0.00133	-0.001256	5.37e-05	0.008667	0.018744	-0.00995
327.94	-5.2e-05	-0.00219	-0.002023	-6.4e-05	0.007812	0.017977	-0.01006
327.96	-0.001103	-0.00079	-0.002048	-0.00017	0.009206	0.017952	-0.01017
327.98	-0.000832	-0.00095	-0.001343	-0.00085	0.009052	0.018657	-0.01085
328	0.000364	-0.00116	-9.62e-05	-0.00025	0.008843	0.019904	-0.01025
328.02	-0.001261	-0.00053	0.000343	-0.00158	0.009469	0.020343	-0.01158
328.04	1.18e-05	-0.00149	-0.000361	0.00013	0.008508	0.019639	-0.00987
328.06	-0.000935	-0.00082	-0.001048	-0.00151	0.009175	0.018952	-0.01151
328.08	-0.001085	-0.00135	-0.001374	-0.00137	0.008649	0.018626	-0.01137
328.1	-0.001449	-0.00211	-0.001193	-0.00124	0.007894	0.018807	-0.01124
328.12	-0.000613	-0.00236	-0.000428	-0.00114	0.007642	0.019572	-0.01114
328.14	-0.001365	-0.00164	-0.001198	-0.00245	0.008355	0.018802	-0.01245
328.16	-0.001077	-0.00226	-0.000934	-0.00078	0.00774	0.019066	-0.01078
328.18	-0.002067	-0.0025	-0.001238	-0.00187	0.007496	0.018762	-0.01187
328.2	-0.002067	-0.00205	-0.002243	-0.00205	0.007951	0.017757	-0.01205
328.22	-0.001473	-0.00176	-0.00122	-0.00139	0.008239	0.01878	-0.01139
328.24	-0.001471	-0.00169	-0.001819	-0.00175	0.00831	0.018181	-0.01175
328.26	-0.001378	-0.00016	-0.002143	-0.00151	0.009844	0.017857	-0.01151
328.28	-0.001639	-0.00105	-0.002475	-0.00191	0.008948	0.017525	-0.01191
328.3	-0.001323	-0.0014	-0.001898	-0.00224	0.008601	0.018102	-0.01224
328.32	-0.00092	-0.00169	-0.0008	-0.00147	0.008308	0.0192	-0.01147
328.34	-0.001225	-0.00164	-0.001662	-0.00187	0.008357	0.018338	-0.01187
328.36	-0.000372	-0.00071	-0.001976	-0.00025	0.009288	0.018024	-0.01025
328.38	-0.001029	-0.00077	-0.002306	-0.00152	0.009226	0.017694	-0.01152
328.4	-0.002641	-0.00195	-0.001442	-0.00171	0.008048	0.018558	-0.01171
328.42	-0.001714	-0.00226	-0.001927	-0.00161	0.007737	0.018073	-0.01161
328.44	-0.002672	-0.00153	-0.001735	-0.00263	0.008466	0.018265	-0.01263
328.46	-0.001646	-0.00268	-0.003142	-0.00251	0.007319	0.016858	-0.01251
328.48	-0.001859	-0.00205	-0.002847	-0.00333	0.007946	0.017153	-0.01333
328.5	-0.001886	-0.00347	-0.001987	-0.00221	0.006527	0.018013	-0.01221
328.52	-0.001558	-0.00227	-0.002185	-0.00115	0.007735	0.017815	-0.01115
328.54	-6.96e-05	-0.00163	-0.001353	-0.00075	0.008369	0.018647	-0.01075
328.56	-0.002796	-0.00055	-0.001708	-0.00193	0.009447	0.018292	-0.01193
328.58	-0.002033	-0.00204	-0.001871	-0.0019	0.007962	0.018129	-0.0119
328.6	-0.002294	-0.00101	-0.001719	-0.00132	0.008993	0.018281	-0.01132
328.62	-0.001344	-0.00239	-0.002977	0.000412	0.007608	0.017023	-0.00959
328.64	-0.001098	-0.00158	-0.003182	-0.0002	0.008416	0.016818	-0.0102
328.66	-0.002891	-0.0007	-0.003226	-0.00172	0.009303	0.016774	-0.01172
328.68	-0.001787	-0.00249	-0.002446	-0.00084	0.00751	0.017554	-0.01084
328.7	-0.001488	-0.0014	-0.002633	-0.00173	0.008603	0.017367	-0.01173
328.72	-0.001403	-0.00124	-0.000333	-0.00055	0.008764	0.019667	-0.01055
328.74	-0.001688	-0.00067	-0.001741	-0.00041	0.009326	0.018259	-0.01041
328.76	-0.001856	-0.00088	-0.001684	0.000475	0.009122	0.018316	-0.00953
328.78	-0.001241	-0.00119	-0.001594	0.001338	0.008812	0.018406	-0.00866
328.8	-0.000565	-0.00048	-0.001024	0.000173	0.009524	0.018976	-0.00983
328.82	-0.001638	-0.0007	-0.000909	0.000145	0.009302	0.019091	-0.00986
328.84	-0.000766	-0.00288	-0.001911	0.000788	0.007119	0.018089	-0.00921
328.86	-0.000598	-0.00159	-0.001077	0.000251	0.00841	0.018923	-0.00975
328.88	-0.001289	-0.00255	-0.001736	-5.8e-05	0.007454	0.018264	-0.01006
328.9	-0.000641	-0.00308	-0.000735	0.000903	0.006921	0.019265	-0.0091
328.92	-0.001524	-0.00212	-9.4e-06	-0.00033	0.007882	0.019991	-0.01033
328.94	-0.000447	-0.00275	-0.000532	0.000605	0.00725	0.019468	-0.0094
328.96	-0.00066	-0.00158	-0.000111	0.000893	0.008415	0.019889	-0.00911
328.98	-0.001599	-0.00141	-0.000349	0.000757	0.008594	0.019651	-0.00924
329	-0.00096	-0.0019	-0.000699	0.001514	0.0081	0.019301	-0.00849
329.02	-0.000844	-0.00118	-0.00061	0.000848	0.008819	0.01939	-0.00915
329.04	-0.001653	-0.00216	-0.002835	0.000618	0.007838	0.017165	-0.00938
329.06	-0.001343	-0.0024	-0.001853	0.000409	0.007603	0.018147	-0.00959
329.08	-0.000225	-0.00204	0.000583	0.001733	0.007958	0.020583	-0.00827
329.1	-0.002021	-0.00284	-0.001352	0.000252	0.007163	0.018648	-0.00975
329.12	-0.00049	-0.00181	-0.001474	9.89e-05	0.008191	0.018526	-0.0099
329.14	-0.000203	-0.0007	-0.001047	0.001728	0.009304	0.018953	-0.00827
329.16	-0.00077	-0.00144	-0.001626	0.000429	0.008564	0.018374	-0.00957
329.18	-0.000743	-0.00166	-0.001407	-8.8e-05	0.008343	0.018593	-0.01009
329.2	-0.000886	-0.00115	-0.001112	-0.00034	0.008853	0.018888	-0.01034
329.22	-0.001394	-0.00113	-0.000562	0.000196	0.008875	0.019438	-0.0098
329.24	-0.001687	-0.00091	-0.000986	-0.00069	0.009088	0.019014	-0.01069
329.26	-0.001739	-0.00126	-0.000413	-0.00097	0.008735	0.019587	-0.01097
329.28	-0.001737	-0.00179	-2.13e-05	-0.0008	0.008214	0.019979	-0.0108
329.3	-0.0012	-0.00054	0.000139	-0.00053	0.009464	0.020139	-0.01053
329.32	0.000858	-0.0009	0.000287	0.000619	0.009103	0.020287	-0.00938
329.34	-0.000235	0.001024	-0.00065	-0.00041	0.011024	0.01935	-0.01041
329.36	-0.000877	-0.00218	-0.000636	-0.00101	0.00782	0.019364	-0.01101
329.38	-0.002851	0.000195	-0.000853	-0.00127	0.010195	0.019147	-0.01127
329.4	-0.000419	-0.00174	-9.47e-05	0.000459	0.008261	0.019905	-0.00954
329.42	0.001384	-0.00043	-0.001279	0.000452	0.009573	0.018721	-0.00955
329.44	-0.000338	0.000678	-0.00053	-0.00117	0.010678	0.01947	-0.01117
329.46	-9.11e-05	-0.00056	-5.19e-05	-0.00097	0.009442	0.019948	-0.01097
329.48	-0.00087	0.000204	-0.001302	-0.00111	0.010204	0.018698	-0.01111
329.5	-0.000854	-0.00051	0.001257	-0.00131	0.009491	0.021257	-0.01131
329.52	-0.002141	-0.00056	-0.000387	-0.00311	0.009437	0.019613	-0.01311
329.54	-0.001238	-0.00166	-0.000468	-0.00143	0.00834	0.019532	-0.01143
329.56	-0.000382	-0.0003	-0.001368	-0.0014	0.0097	0.018632	-0.0114
329.58	-0.00021	0.00045	-0.001066	-0.00033	0.01045	0.018934	-0.01033
329.6	-0.001154	7.61e-05	0.000554	-0.00279	0.010076	0.020554	-0.01279
329.62	-0.000484	-0.00156	0.000474	-0.00283	0.008439	0.020474	-0.01283
329.64	-0.001188	-0.00027	0.000316	-0.0023	0.00973	0.020316	-0.0123
329.66	-0.001688	-0.00045	-0.000551	-0.0018	0.009554	0.019449	-0.0118
329.68	0.000143	-1.1e-05	0.000576	-0.00266	0.009989	0.020576	-0.01266
329.7	-0.001947	0.000321	-0.000822	-0.00298	0.010321	0.019178	-0.01298
329.72	-0.000673	-0.00083	-0.000897	-0.00135	0.00917	0.019103	-0.01135
329.74	-0.001247	0.000256	0.000585	-0.00288	0.010256	0.020585	-0.01288
329.76	-0.001958	-0.00071	0.001163	-0.0031	0.009288	0.021163	-0.0131
329.78	-0.000725	-0.00179	-0.000958	-0.0033	0.008209	0.019042	-0.0133
329.8	-0.001653	-0.00011	-0.000433	-0.00262	0.009885	0.019567	-0.01262
329.82	-0.001814	-0.00126	-0.000269	-0.0037	0.008744	0.019731	-0.0137
329.84	-0.000766	-0.00057	-5.59e-05	-0.00299	0.009426	0.019944	-0.01299
329.86	-0.00086	-0.00108	0.000274	-0.00212	0.008922	0.020274	-0.01212
329.88	-0.001182	0.000101	-0.000102	-0.00256	0.010101	0.019898	-0.01256
329.9	-0.002038	0.000252	0.000639	-0.00297	0.010252	0.020639	-0.01297
329.92	-0.001074	-2e-06	-0.000345	-0.00428	0.009998	0.019655	-0.01428
329.94	-0.001244	-0.00125	-0.00195	-0.00206	0.008751	0.01805	-0.01206
329.96	0.000336	-0.00041	-0.001409	-0.00103	0.009588	0.018591	-0.01103
329.98	-0.000355	0.001475	-0.000182	-0.00155	0.011475	0.019818	-0.01155
330	-0.001394	0.001408	-0.001125	-0.00291	0.011408	0.018875	-0.01291
330.02	-0.001351	0.000837	-0.00028	-0.00268	0.010837	0.01972	-0.01268
330.04	-0.00128	0.000362	0.000265	-0.00208	0.010362	0.020265	-0.01208
330.06	-0.001274	0.000192	0.00091	-0.00245	0.010192	0.02091	-0.01245
330.08	0.000674	0.00073	-0.001437	-0.0012	0.01073	0.018563	-0.0112
330.1	-0.000868	0.002407	-0.002772	-0.00166	0.012407	0.017228	-0.01166
330.12	-0.001608	0.00062	-0.000858	-0.00142	0.01062	0.019142	-0.01142
330.14	-0.002003	0.000128	0.000339	-0.00169	0.010128	0.020339	-0.01169
330.16	-0.001276	0.000635	-0.000121	-0.00176	0.010635	0.019879	-0.01176
330.18	-0.000436	0.000991	-0.000353	-4.5e-05	0.010991	0.019647	-0.01004
330.2	-0.000807	0.0004	-0.000118	-0.00035	0.0104	0.019882	-0.01035
330.22	-0.001636	-0.0005	0.00025	-0.00117	0.009505	0.02025	-0.01117
330.24	-0.000669	-0.00029	6.33e-06	0.001285	0.009708	0.020006	-0.00871
330.26	-0.000959	0.001107	0.001287	0.000712	0.011107	0.021287	-0.00929
330.28	-0.001081	0.000826	0.00103	0.001388	0.010826	0.02103	-0.00861
330.3	-0.000918	-0.00034	0.000293	0.000644	0.00966	0.020293	-0.00936
330.32	-0.00113	-0.00053	0.000995	0.000732	0.009472	0.020995	-0.00927
330.34	-0.000649	0.000716	0.000579	0.001246	0.010716	0.020579	-0.00875
330.36	-0.000614	-0.00037	0.000757	0.001652	0.009634	0.020757	-0.00835
330.38	-0.000264	-0.00075	-0.00121	0.000397	0.009251	0.01879	-0.0096
330.4	-0.000536	-0.00098	-0.001101	0.002369	0.009016	0.018899	-0.00763
330.42	-0.000264	0.00077	0.001803	0.001083	0.01077	0.021803	-0.00892
330.44	-0.000877	-0.00088	0.001616	0.000825	0.009122	0.021616	-0.00917
330.46	-0.000883	9.53e-05	0.000385	0.000913	0.010095	0.020385	-0.00909
330.48	-0.000336	-0.00016	0.000935	0.00164	0.009843	0.020935	-0.00836
330.5	-0.000812	-0.0002	-0.000508	0.001983	0.009801	0.019492	-0.00802
330.52	-0.000683	0.001624	0.000386	0.001971	0.011624	0.020386	-0.00803
330.54	-0.00033	9.98e-05	0.00125	0.001219	0.0101	0.02125	-0.00878
330.56	-0.001643	0.000552	0.00135	0.002746	0.010552	0.02135	-0.00725
330.58	-9.08e-05	0.000369	0.001157	0.001523	0.010369	0.021157	-0.00848
330.6	-0.001168	0.000719	0.000349	0.001302	0.010719	0.020349	-0.0087
330.62	-0.00113	0.000513	0.000981	0.002547	0.010513	0.020981	-0.00745
330.64	-0.001902	7.69e-05	0.000354	0.001015	0.010077	0.020354	-0.00898
330.66	-0.001136	-0.00081	0.000543	0.001873	0.009188	0.020543	-0.00813
330.68	-0.001855	-0.00071	0.000912	0.001034	0.009295	0.020912	-0.00897
330.7	-0.002264	-0.001	0.001112	0.001016	0.008998	0.021112	-0.00898
330.72	-0.001967	-0.00055	0.001896	0.000911	0.009446	0.021896	-0.00909
330.74	-0.001231	0.000122	0.001487	0.002059	0.010122	0.021487	-0.00794
330.76	-0.001614	-0.00134	0.001293	0.001316	0.008656	0.021293	-0.00868
330.78	-0.001762	-0.00067	0.000913	0.001249	0.009327	0.020913	-0.00875
330.8	-0.002372	-0.00174	0.002072	0.001752	0.008258	0.022072	-0.00825
330.82	-0.002214	0.000343	0.001232	0.000488	0.010343	0.021232	-0.00951
330.84	-0.000891	-0.00111	0.00102	-0.00027	0.008887	0.02102	-0.01027
330.86	-0.000437	-0.00049	0.000884	0.002565	0.009506	0.020884	-0.00743
330.88	-0.001468	0.00083	0.001085	0.001949	0.01083	0.021085	-0.00805
330.9	-0.001355	-9.4e-05	0.000657	0.002228	0.009906	0.020657	-0.00777
330.92	-0.001264	0.000346	-0.000354	0.000945	0.010346	0.019646	-0.00905
330.94	-0.00095	-0.0012	-9.07e-05	0.000526	0.008799	0.019909	-0.00947
330.96	-0.000896	0.000435	4.54e-05	0.000586	0.010435	0.020045	-0.00941
330.98	-0.000652	-0.00063	0.00183	0.000836	0.00937	0.02183	-0.00916
331	-0.000424	-0.00063	0.00103	0.00182	0.009365	0.02103	-0.00818
331.02	-0.001658	0.000658	0.001401	0.000164	0.010658	0.021401	-0.00984
331.04	-0.001697	-0.00189	0.002152	0.000271	0.008107	0.022152	-0.00973
331.06	-0.000691	-0.00168	0.001673	0.002633	0.008319	0.021673	-0.00737
331.08	-0.00123	7.48e-05	0.000803	0.000872	0.010075	0.020803	-0.00913
331.1	-0.000824	0.000164	0.000428	0.000436	0.010164	0.020428	-0.00956
331.12	-0.000175	-2.3e-05	0.001415	0.001708	0.009977	0.021415	-0.00829
331.14	-0.000612	0.000649	-1.1e-05	0.001767	0.010649	0.019989	-0.00823
331.16	-0.00206	0.000443	0.000816	-0.00057	0.010443	0.020816	-0.01057
331.18	-0.00182	-0.00117	0.001136	-0.00115	0.00883	0.021136	-0.01115
331.2	-0.000857	-0.00149	0.0008	-0.00031	0.008512	0.0208	-0.01031
331.22	-0.000133	-0.00059	-0.000413	0.00148	0.009407	0.019587	-0.00852
331.24	-0.000516	0.00133	0.001307	0.00085	0.01133	0.021307	-0.00915
331.26	-0.001847	0.00049	0.001661	-0.00132	0.01049	0.021661	-0.01132
331.28	-0.000533	-0.00067	0.001123	0.001083	0.009326	0.021123	-0.00892
331.3	0.000441	0.000766	0.002172	0.001996	0.010766	0.022172	-0.008
331.32	-0.000226	0.001379	0.002045	0.00017	0.011379	0.022045	-0.00983
331.34	-0.00151	5.72e-05	0.000419	5.21e-05	0.010057	0.020419	-0.00995
331.36	-0.001517	0.001202	-0.000316	-0.00067	0.011202	0.019684	-0.01067
331.38	-0.001773	0.000808	0.001464	-0.00042	0.010808	0.021464	-0.01042
331.4	-0.001129	0.000639	0.001571	0.000264	0.010639	0.021571	-0.00974
331.42	-0.001358	1.13e-06	-1.17e-05	0.000183	0.010001	0.019988	-0.00982
331.44	-0.001923	0.000438	-9.47e-05	-0.00052	0.010438	0.019905	-0.01052
331.46	-0.001483	-0.00017	0.001644	0.000977	0.009826	0.021644	-0.00902
331.48	0.000814	0.000678	0.001928	0.00218	0.010678	0.021928	-0.00782
331.5	0.000807	0.001938	0.000757	0.001167	0.011938	0.020757	-0.00883
331.52	-0.001647	0.001512	0.000364	0.000802	0.011512	0.020364	-0.0092
331.54	-0.000801	0.001697	0.001071	0.001545	0.011697	0.021071	-0.00846
331.56	-0.000593	0.001534	0.000922	0.001001	0.011534	0.020922	-0.009
331.58	-0.000538	0.001834	0.000936	0.001408	0.011834	0.020936	-0.00859
331.6	-0.000583	0.001758	0.001343	0.002146	0.011758	0.021343	-0.00785
331.62	-0.000301	0.001978	-0.000528	0.001041	0.011978	0.019472	-0.00896
331.64	-0.001172	0.002079	-0.000206	0.001168	0.012079	0.019794	-0.00883
331.66	-0.000526	0.001848	0.001336	0.000858	0.011848	0.021336	-0.00914
331.68	-0.000771	0.000747	0.00257	0.002016	0.010747	0.02257	-0.00798
331.7	0.000411	0.00186	0.001233	0.001215	0.01186	0.021233	-0.00879
331.72	-0.000789	0.001694	0.001134	0.002797	0.011694	0.021134	-0.0072
331.74	-0.000862	0.00178	0.001885	0.002213	0.01178	0.021885	-0.00779
331.76	-0.001029	0.002865	0.001333	0.002155	0.012865	0.021333	-0.00785
331.78	0.000667	0.001235	0.001622	0.003823	0.011235	0.021622	-0.00618
331.8	-0.000161	0.002406	0.001743	0.001951	0.012406	0.021743	-0.00805
331.82	-0.002273	0.001192	0.001666	0.002468	0.011192	0.021666	-0.00753
331.84	-0.001461	-0.00064	0.001049	0.002417	0.009356	0.021049	-0.00758
331.86	-0.000369	0.001113	0.00125	0.003054	0.011113	0.02125	-0.00695
331.88	0.000333	0.000937	0.000794	0.003846	0.010937	0.020794	-0.00615
331.9	-0.001132	0.0004	0.001918	0.004238	0.0104	0.021918	-0.00576
331.92	-0.001551	0.000967	0.001956	0.003165	0.010967	0.021956	-0.00683
331.94	-0.000829	0.000388	0.000106	0.003669	0.010388	0.020106	-0.00633
331.96	-0.000446	-0.00076	0.001712	0.002399	0.009242	0.021712	-0.0076
331.98	-3.74e-05	-0.00017	0.001447	0.004702	0.009827	0.021447	-0.0053
332	-0.001158	0.001205	0.000243	0.004034	0.011205	0.020243	-0.00597
332.02	-0.000557	0.000676	0.000718	0.003325	0.010676	0.020718	-0.00668
332.04	-0.001374	0.000108	0.000779	0.003526	0.010108	0.020779	-0.00647
332.06	-0.000615	-0.00069	0.002017	0.002909	0.009306	0.022017	-0.00709
332.08	0.002144	-0.00019	0.002586	0.005541	0.009812	0.022586	-0.00446
332.1	0.001342	0.001332	-0.00014	0.00469	0.011332	0.01986	-0.00531
332.12	0.000581	0.000635	0.000592	0.004457	0.010635	0.020592	-0.00554
332.14	0.001587	0.000953	0.002406	0.00497	0.010953	0.022406	-0.00503
332.16	0.000145	0.001288	0.001976	0.004863	0.011288	0.021976	-0.00514
332.18	-0.001674	0.000557	0.001774	0.004554	0.010557	0.021774	-0.00545
332.2	-0.000484	-0.00059	0.001495	0.004315	0.009414	0.021495	-0.00569
332.22	9.96e-05	0.000994	0.002055	0.004751	0.010994	0.022055	-0.00525
332.24	0.001441	8.36e-05	0.000723	0.00432	0.010084	0.020723	-0.00568
332.26	0.000653	0.001633	0.002874	0.005448	0.011633	0.022874	-0.00455
332.28	-0.00022	0.000807	0.003347	0.004679	0.010807	0.023347	-0.00532
332.3	0.000803	0.000781	0.002775	0.004045	0.010781	0.022775	-0.00595
332.32	-0.000245	0.00055	0.002052	0.004332	0.01055	0.022052	-0.00567
332.34	-0.000734	0.00084	0.002272	0.003185	0.01084	0.022272	-0.00682
332.36	-0.000603	0.001005	0.001244	0.003725	0.011005	0.021244	-0.00628
332.38	-0.000355	0.000304	0.002203	0.00334	0.010304	0.022203	-0.00666
332.4	0.000308	0.000772	0.002543	0.003361	0.010772	0.022543	-0.00664
332.42	0.001305	0.001159	0.003008	0.003019	0.011159	0.023008	-0.00698
332.44	0.000322	0.002579	0.002693	0.003302	0.012579	0.022693	-0.0067
332.46	-0.000765	0.000491	0.001878	0.00498	0.010491	0.021878	-0.00502
332.48	0.000715	0.00117	0.002549	0.00409	0.01117	0.022549	-0.00591
332.5	1.09e-05	0.002022	0.002075	0.002018	0.012022	0.022075	-0.00798
332.52	0.000519	0.001375	0.001606	0.002945	0.011375	0.021606	-0.00705
332.54	-0.000416	0.001558	0.000583	0.003125	0.011558	0.020583	-0.00688
332.56	0.000309	0.001867	0.001838	0.003455	0.011867	0.021838	-0.00654
332.58	-0.000725	0.001653	0.001705	0.002549	0.011653	0.021705	-0.00745
332.6	0.000175	0.001072	0.002573	0.003231	0.011072	0.022573	-0.00677
332.62	0.000795	0.002105	0.001368	0.004068	0.012105	0.021368	-0.00593
332.64	0.000107	0.00225	0.001624	0.003883	0.01225	0.021624	-0.00612
332.66	-1.26e-05	0.002219	0.002634	0.002504	0.012219	0.022634	-0.0075
332.68	0.000644	0.00128	0.00118	0.003925	0.01128	0.02118	-0.00608
332.7	-3.43e-05	0.001927	0.001867	0.003146	0.011927	0.021867	-0.00685
332.72	0.001202	0.0018	0.001642	0.003458	0.0118	0.021642	-0.00654
332.74	0.000763	0.001723	0.002531	0.003172	0.011723	0.022531	-0.00683
332.76	0.000593	0.001975	0.001482	0.002275	0.011975	0.021482	-0.00773
332.78	0.001419	0.001606	0.001168	0.003259	0.011606	0.021168	-0.00674
332.8	0.001445	0.001596	0.002025	0.003485	0.011596	0.022025	-0.00652
332.82	0.001651	0.002215	0.001432	0.003099	0.012215	0.021432	-0.0069
332.84	-5.6e-05	0.002077	0.001705	0.001243	0.012077	0.021705	-0.00876
332.86	0.002143	0.001642	0.003444	0.003252	0.011642	0.023444	-0.00675
332.88	0.00104	0.003044	0.002649	0.001967	0.013044	0.022649	-0.00803
332.9	0.001118	0.001411	0.002574	0.001783	0.011411	0.022574	-0.00822
332.92	0.001629	0.001876	0.002554	0.002662	0.011876	0.022554	-0.00734
332.94	0.001054	0.002311	0.001067	0.002845	0.012311	0.021067	-0.00716
332.96	0.001387	0.001629	0.00196	0.002656	0.011629	0.02196	-0.00734
332.98	0.000449	0.001695	0.00209	0.002548	0.011695	0.02209	-0.00745
333	0.001317	0.002166	0.0023	0.002303	0.012166	0.0223	-0.0077
333.02	0.001057	0.002552	0.001802	0.00263	0.012552	0.021802	-0.00737
333.04	0.001428	0.002486	0.00256	0.003619	0.012486	0.02256	-0.00638
333.06	0.001926	0.00301	0.001528	0.003646	0.01301	0.021528	-0.00635
333.08	0.001657	0.001971	0.002179	0.003865	0.011971	0.022179	-0.00614
333.1	0.001739	0.003176	0.002721	0.003673	0.013176	0.022721	-0.00633
333.12	0.000888	0.002371	0.001524	0.002144	0.012371	0.021524	-0.00786
333.14	0.000522	0.002943	0.003114	0.002047	0.012943	0.023114	-0.00795
333.16	0.000406	0.001661	0.00301	0.001489	0.011661	0.02301	-0.00851
333.18	0.00055	0.002318	0.002567	0.00238	0.012318	0.022567	-0.00762
333.2	0.001852	0.002364	0.002507	0.002072	0.012364	0.022507	-0.00793
333.22	0.001764	0.002529	0.002239	0.002652	0.012529	0.022239	-0.00735
333.24	0.002125	0.0038	0.003594	0.0037	0.0138	0.023594	-0.0063
333.26	0.000539	0.001815	0.002762	0.001784	0.011815	0.022762	-0.00822
333.28	0.002316	0.001358	0.003115	0.002735	0.011358	0.023115	-0.00726
333.3	0.001881	0.001632	0.002791	0.002787	0.011632	0.022791	-0.00721
333.32	0.001483	0.002311	0.000836	0.001534	0.012311	0.020836	-0.00847
333.34	0.001838	0.000102	0.002379	0.003572	0.010102	0.022379	-0.00643
333.36	0.0018	0.001659	0.002445	0.001969	0.011659	0.022445	-0.00803
333.38	0.001058	0.000545	0.003148	0.002591	0.010545	0.023148	-0.00741
333.4	0.002456	0.001619	0.002911	0.002665	0.011619	0.022911	-0.00734
333.42	0.001646	0.002119	0.002714	0.00328	0.012119	0.022714	-0.00672
333.44	0.001801	0.002174	0.001284	0.002429	0.012174	0.021284	-0.00757
333.46	0.002161	0.001895	0.002412	0.001818	0.011895	0.022412	-0.00818
333.48	0.002949	0.00075	0.002302	0.002225	0.01075	0.022302	-0.00777
333.5	0.001789	0.001152	0.003333	0.00296	0.011152	0.023333	-0.00704
333.52	0.001188	0.000659	0.002991	0.002217	0.010659	0.022991	-0.00778
333.54	0.002228	0.000767	0.002772	0.001341	0.010767	0.022772	-0.00866
333.56	0.002208	0.000426	0.003056	0.002041	0.010426	0.023056	-0.00796
333.58	0.00193	0.001196	0.003465	0.000692	0.011196	0.023465	-0.00931
333.6	0.002583	0.000455	0.003817	0.001495	0.010455	0.023817	-0.0085
333.62	0.00123	0.000393	0.002417	0.000587	0.010393	0.022417	-0.00941
333.64	0.002882	-0.00067	0.002689	0.001299	0.009325	0.022689	-0.0087
333.66	0.002504	0.000674	0.002866	-0.00026	0.010674	0.022866	-0.01026
333.68	0.001339	0.000167	0.002485	0.001533	0.010167	0.022485	-0.00847
333.7	0.001931	0.001298	0.001648	0.00138	0.011298	0.021648	-0.00862
333.72	0.003721	0.000277	0.002765	0.001614	0.010277	0.022765	-0.00839
333.74	0.002831	-0.00055	0.001255	0.001406	0.009446	0.021255	-0.00859
333.76	0.003283	0.00082	0.001259	0.002089	0.01082	0.021259	-0.00791
333.78	0.002573	0.001527	0.002777	-6.8e-05	0.011527	0.022777	-0.01007
333.8	0.001877	0.000387	0.002577	-0.00057	0.010387	0.022577	-0.01057
333.82	0.001069	-0.00071	0.002821	-0.00183	0.009286	0.022821	-0.01183
333.84	0.001753	-5e-05	0.001433	-0.00184	0.00995	0.021433	-0.01184
333.86	0.002989	0.000836	0.001919	-0.00028	0.010836	0.021919	-0.01028
333.88	0.001378	0.001199	0.002654	-0.00138	0.011199	0.022654	-0.01138
333.9	0.003317	8.73e-05	0.00279	0.000367	0.010087	0.02279	-0.00963
333.92	0.00385	0.001057	0.002127	0.000554	0.011057	0.022127	-0.00945
333.94	0.002935	0.000793	0.002091	0.000584	0.010793	0.022091	-0.00942
333.96	0.001861	0.00197	0.002275	-0.00106	0.01197	0.022275	-0.01106
333.98	0.002664	0.001283	0.002426	-0.0003	0.011283	0.022426	-0.0103
334	0.002186	0.001134	0.000283	0.0005	0.011134	0.020283	-0.0095
334.02	0.001483	0.001736	0.000565	0.001039	0.011736	0.020565	-0.00896
334.04	0.002134	0.001684	0.001976	-0.00142	0.011684	0.021976	-0.01142
334.06	0.002639	0.002482	0.001029	-0.00097	0.012482	0.021029	-0.01097
334.08	0.00266	0.002311	0.001653	-0.00064	0.012311	0.021653	-0.01064
334.1	0.001	0.002263	0.003196	-0.00184	0.012263	0.023196	-0.01184
334.12	0.001469	0.001869	0.000723	-0.0009	0.011869	0.020723	-0.0109
334.14	0.003497	0.001426	0.002226	0.000646	0.011426	0.022226	-0.00935
334.16	0.002243	0.001796	0.003136	-0.00094	0.011796	0.023136	-0.01094
334.18	0.003036	0.000915	0.003883	-0.00184	0.010915	0.023883	-0.01184
334.2	0.003313	0.001547	0.001711	-0.0006	0.011547	0.021711	-0.0106
334.22	0.004154	0.002304	0.001281	-0.00098	0.012304	0.021281	-0.01098
334.24	0.003608	0.001541	0.002514	-0.00051	0.011541	0.022514	-0.01051
334.26	0.004192	0.001339	0.002067	-0.00135	0.011339	0.022067	-0.01135
334.28	0.002944	0.001458	0.000997	-0.00077	0.011458	0.020997	-0.01077
334.3	0.005283	0.001333	0.001462	0.000269	0.011333	0.021462	-0.00973
334.32	0.004803	0.002578	0.002339	-0.00117	0.012578	0.022339	-0.01117
334.34	0.004225	0.003391	0.001906	-0.00178	0.013391	0.021906	-0.01178
334.36	0.004178	0.002438	0.00342	-0.00035	0.012438	0.02342	-0.01035
334.38	0.003971	0.004225	0.002368	-0.00215	0.014225	0.022368	-0.01215
334.4	0.004775	0.002297	0.001185	-0.00224	0.012297	0.021185	-0.01224
334.42	0.004631	0.001762	0.003376	-0.00071	0.011762	0.023376	-0.01071
334.44	0.004427	0.001331	0.00195	-0.00146	0.011331	0.02195	-0.01146
334.46	0.004395	0.001302	0.002099	-0.00152	0.011302	0.022099	-0.01152
334.48	0.004759	0.001558	0.003843	-0.00234	0.011558	0.023843	-0.01234
334.5	0.003642	0.002519	0.002171	-0.00152	0.012519	0.022171	-0.01152
334.52	0.0048	0.002032	0.002051	-0.00207	0.012032	0.022051	-0.01207
334.54	0.00532	0.002056	0.003148	-0.00085	0.012056	0.023148	-0.01085
334.56	0.006466	0.0026	0.002633	-0.00065	0.0126	0.022633	-0.01065
334.58	0.004736	0.002201	0.001817	-0.00164	0.012201	0.021817	-0.01164
334.6	0.005455	0.001258	0.002104	-0.00214	0.011258	0.022104	-0.01214
334.62	0.004788	0.002501	0.000583	-0.00156	0.012501	0.020583	-0.01156
334.64	0.005572	0.001833	0.002265	-0.00205	0.011833	0.022265	-0.01205
334.66	0.005148	0.002753	0.000824	-0.00228	0.012753	0.020824	-0.01228
334.68	0.004902	0.002213	0.000576	-0.00223	0.012213	0.020576	-0.01223
334.7	0.005148	0.002816	0.00177	-0.00264	0.012816	0.02177	-0.01264
334.72	0.00532	0.00355	0.002756	-0.00295	0.01355	0.022756	-0.01295
334.74	0.005658	0.001789	0.002107	-0.00123	0.011789	0.022107	-0.01123
334.76	0.006445	0.003716	0.000869	-0.00203	0.013716	0.020869	-0.01203
334.78	0.007134	0.002906	0.001949	-0.0018	0.012906	0.021949	-0.0118
334.8	0.006088	0.0032	0.001531	-0.00184	0.0132	0.021531	-0.01184
334.82	0.00632	0.003302	0.002647	-0.00374	0.013302	0.022647	-0.01374
334.84	0.006352	0.002457	0.001737	-0.00161	0.012457	0.021737	-0.01161
334.86	0.005652	0.004188	0.002301	-0.0026	0.014188	0.022301	-0.0126
334.88	0.005013	0.003622	0.001829	-0.00375	0.013622	0.021829	-0.01375
334.9	0.005584	0.002432	0.002826	-0.00269	0.012432	0.022826	-0.01269
334.92	0.003745	0.003574	0.002094	-0.00368	0.013574	0.022094	-0.01368
334.94	0.005377	0.002946	0.00249	-0.00348	0.012946	0.02249	-0.01348
334.96	0.005365	0.004013	0.003268	-0.00357	0.014013	0.023268	-0.01357
334.98	0.005977	0.002467	0.002054	-0.00277	0.012467	0.022054	-0.01277
335	0.004791	0.000982	0.00141	-0.00393	0.010982	0.02141	-0.01393
335.02	0.00407	0.000195	0.002226	-0.00561	0.010195	0.022226	-0.01561
335.04	0.004659	-0.0017	0.002353	-0.00422	0.008303	0.022353	-0.01422
335.06	0.004301	-0.00028	0.003188	-0.00508	0.00972	0.023188	-0.01508
335.08	0.001704	-0.00086	0.002774	-0.00538	0.009136	0.022774	-0.01538
335.1	0.004503	-0.00101	0.00018	-0.00208	0.008994	0.02018	-0.01208
335.12	0.004236	0.000862	0.001853	-0.00387	0.010862	0.021853	-0.01387
335.14	0.001569	-0.00082	0.002499	-0.00551	0.009176	0.022499	-0.01551
335.16	0.001304	-0.00121	0.001278	-0.00501	0.008792	0.021278	-0.01501
335.18	0.002507	-0.001	0.001454	-0.00434	0.009004	0.021454	-0.01434
335.2	0.002954	-0.00083	0.000947	-0.00398	0.00917	0.020947	-0.01398
335.22	0.002168	9.26e-06	0.001918	-0.00385	0.010009	0.021918	-0.01385
335.24	0.000293	0.00017	0.00105	-0.00558	0.01017	0.02105	-0.01558
335.26	0.002162	-0.00102	0.000109	-0.00503	0.008976	0.020109	-0.01503
335.28	0.001764	-0.00069	0.002722	-0.00508	0.009312	0.022722	-0.01508
335.3	0.001432	-0.00021	0.002052	-0.00485	0.009786	0.022052	-0.01485
335.32	-0.001014	0.000391	0.000273	-0.0056	0.010391	0.020273	-0.0156
335.34	-0.000767	-0.00063	0.000416	-0.00568	0.009365	0.020416	-0.01568
335.36	-0.000518	5.23e-05	0.000684	-0.00431	0.010052	0.020684	-0.01431
335.38	-0.000393	0.000964	0.001781	-0.00541	0.010964	0.021781	-0.01541
335.4	-0.002919	0.000828	0.000536	-0.00502	0.010828	0.020536	-0.01502
335.42	-0.002968	6.36e-05	0.000558	-0.00539	0.010064	0.020558	-0.01539
335.44	-0.001888	-0.00057	0.000908	-0.0051	0.009432	0.020908	-0.0151
335.46	-0.004392	0.001898	0.00025	-0.00668	0.011898	0.02025	-0.01668
335.48	-0.003742	-0.0005	0.000819	-0.00566	0.009505	0.020819	-0.01566
335.5	-0.004587	0.001401	-0.001255	-0.00566	0.011401	0.018745	-0.01566
335.52	-0.003392	0.000633	-0.000763	-0.00557	0.010633	0.019237	-0.01557
335.54	-0.003775	0.000793	0.001539	-0.0057	0.010793	0.021539	-0.0157
335.56	-0.004521	0.001398	0.001896	-0.00589	0.011398	0.021896	-0.01589
335.58	-0.005105	0.001389	0.000525	-0.00549	0.011389	0.020525	-0.01549
335.6	-0.005448	0.000454	-0.000428	-0.00527	0.010454	0.019572	-0.01527
335.62	-0.005105	0.002029	0.000864	-0.00603	0.012029	0.020864	-0.01603
335.64	-0.005537	0.002731	-0.000856	-0.00565	0.012731	0.019144	-0.01565
335.66	-0.006216	0.002659	-0.000255	-0.00447	0.012659	0.019745	-0.01447
335.68	-0.006561	0.003151	-0.000172	-0.00513	0.013151	0.019828	-0.01513
335.7	-0.007452	0.002811	0.000451	-0.00475	0.012811	0.020451	-0.01475
335.72	-0.00598	0.001931	0.00055	-0.00414	0.011931	0.02055	-0.01414
335.74	-0.00705	0.00212	0.001019	-0.00378	0.01212	0.021019	-0.01378
335.76	-0.007226	0.001042	0.000451	-0.00416	0.011042	0.020451	-0.01416
335.78	-0.008095	0.000364	0.001484	-0.00462	0.010364	0.021484	-0.01462
335.8	-0.009547	-0.00019	0.001384	-0.00545	0.009814	0.021384	-0.01545
335.82	-0.009049	0.000602	0.001423	-0.00395	0.010602	0.021423	-0.01395
335.84	-0.009509	0.000835	0.001945	-0.00601	0.010835	0.021945	-0.01601
335.86	-0.008538	-0.00066	0.002248	-0.00423	0.009345	0.022248	-0.01423
335.88	-0.010713	3.35e-05	0.000217	-0.00487	0.010034	0.020217	-0.01487
335.9	-0.010248	-0.00169	0.002198	-0.00466	0.00831	0.022198	-0.01466
335.92	-0.00895	-0.00131	0.003001	-0.00425	0.008687	0.023001	-0.01425
335.94	-0.009648	-0.00149	0.002442	-0.00414	0.008506	0.022442	-0.01414
335.96	-0.008716	0.000201	0.000798	-0.00366	0.010201	0.020798	-0.01366
335.98	-0.009557	0.000897	0.001476	-0.00483	0.010897	0.021476	-0.01483
336	-0.011741	-0.00027	0.00226	-0.00512	0.009733	0.02226	-0.01512
336.02	-0.010075	-0.00129	0.000872	-0.00428	0.008713	0.020872	-0.01428
336.04	-0.009686	-0.00055	0.002286	-0.00647	0.009446	0.022286	-0.01647
336.06	-0.010022	-0.0012	0.000722	-0.00421	0.008803	0.020722	-0.01421
336.08	-0.009767	-2.6e-05	0.001418	-0.00501	0.009974	0.021418	-0.01501
336.1	-0.010556	0.000296	0.001374	-0.00513	0.010296	0.021374	-0.01513
336.12	-0.009534	-0.00015	0.001983	-0.00528	0.009847	0.021983	-0.01528
336.14	-0.01023	-0.00024	0.003103	-0.00456	0.009757	0.023103	-0.01456
336.16	-0.008787	0.000331	0.002122	-0.00417	0.010331	0.022122	-0.01417
336.18	-0.008575	0.001042	0.001918	-0.00327	0.011042	0.021918	-0.01327
336.2	-0.007855	6.16e-06	0.002638	-0.00391	0.010006	0.022638	-0.01391
336.22	-0.008434	0.000529	0.001425	-0.00494	0.010529	0.021425	-0.01494
336.24	-0.007284	-0.00021	0.002318	-0.00498	0.009789	0.022318	-0.01498
336.26	-0.007772	-0.0002	0.002585	-0.00459	0.009799	0.022585	-0.01459
336.28	-0.008253	-0.00038	0.001458	-0.00519	0.009615	0.021458	-0.01519
336.3	-0.00788	-0.00034	0.001524	-0.00578	0.009664	0.021524	-0.01578
336.32	-0.008665	-0.0014	0.001492	-0.00663	0.008602	0.021492	-0.01663
336.34	-0.008156	-0.00119	0.001565	-0.00583	0.008812	0.021565	-0.01583
336.36	-0.008331	-0.00084	0.00239	-0.00664	0.00916	0.02239	-0.01664
336.38	-0.007856	4.79e-05	0.002059	-0.00544	0.010048	0.022059	-0.01544
336.4	-0.008122	-0.00092	0.001089	-0.00627	0.009081	0.021089	-0.01627
336.42	-0.007749	-0.00069	0.001185	-0.00572	0.009312	0.021185	-0.01572
336.44	-0.007294	0.001468	0.000721	-0.00541	0.011468	0.020721	-0.01541
336.46	-0.006809	0.000282	-6.54e-05	-0.00578	0.010282	0.019935	-0.01578
336.48	-0.007437	0.001591	-0.000753	-0.00478	0.011591	0.019247	-0.01478
336.5	-0.005544	0.00093	-0.001946	-0.00472	0.01093	0.018054	-0.01472
336.52	-0.00706	0.001672	-0.000671	-0.00532	0.011672	0.019329	-0.01532
336.54	-0.006679	0.000345	0.000395	-0.00496	0.010345	0.020395	-0.01496
336.56	-0.005198	0.001122	-0.000748	-0.00384	0.011122	0.019252	-0.01384
336.58	-0.006726	0.002851	-0.001345	-0.00457	0.012851	0.018655	-0.01457
336.6	-0.005892	0.00147	-0.000139	-0.00575	0.01147	0.019861	-0.01575
336.62	-0.005677	0.002069	-0.000181	-0.00419	0.012069	0.019819	-0.01419
336.64	-0.006803	0.002481	0.000378	-0.00412	0.012481	0.020378	-0.01412
336.66	-0.006505	0.002687	0.000301	-0.00481	0.012687	0.020301	-0.01481
336.68	-0.005936	0.002813	0.001309	-0.00481	0.012813	0.021309	-0.01481
336.7	-0.005448	0.003333	-0.000712	-0.00584	0.013333	0.019288	-0.01584
336.72	-0.004816	0.003418	9.37e-05	-0.00464	0.013418	0.020094	-0.01464
336.74	-0.004681	0.004623	0.00232	-0.00508	0.014623	0.02232	-0.01508
336.76	-0.003161	0.003924	0.001057	-0.00395	0.013924	0.021057	-0.01395
336.78	-0.00349	0.004075	0.000569	-0.0051	0.014075	0.020569	-0.0151
336.8	-0.004437	0.003047	0.001819	-0.00504	0.013047	0.021819	-0.01504
336.82	-0.003747	0.003392	0.001273	-0.00396	0.013392	0.021273	-0.01396
336.84	-0.004568	0.003127	0.001089	-0.00447	0.013127	0.021089	-0.01447
336.86	-0.004329	0.001717	0.000746	-0.00432	0.011717	0.020746	-0.01432
336.88	-0.004504	0.001501	0.001597	-0.00517	0.011501	0.021597	-0.01517
336.9	-0.00417	-0.00024	0.001668	-0.00429	0.009762	0.021668	-0.01429
336.92	-0.00321	0.000244	0.000594	-0.00367	0.010244	0.020594	-0.01367
336.94	-0.003915	-0.00061	0.002554	-0.0055	0.009394	0.022554	-0.0155
336.96	-0.004516	-0.00233	0.00215	-0.00587	0.007667	0.02215	-0.01587
336.98	-0.002987	-0.00284	0.001232	-0.00512	0.007158	0.021232	-0.01512
337	-0.003352	-0.00327	0.003029	-0.00499	0.006733	0.023029	-0.01499
337.02	-0.004407	-0.00313	0.002404	-0.0055	0.006867	0.022404	-0.0155
337.04	-0.00342	-0.0035	0.002509	-0.00471	0.006498	0.022509	-0.01471
337.06	-0.004514	-0.00253	6.51e-05	-0.00551	0.00747	0.020065	-0.01551
337.08	-0.004527	-0.00242	0.001916	-0.00626	0.007581	0.021916	-0.01626
337.1	-0.003782	-0.00309	0.003177	-0.00431	0.00691	0.023177	-0.01431
337.12	-0.004044	-0.00181	0.002123	-0.00534	0.008193	0.022123	-0.01534
337.14	-0.004327	-0.00172	0.000702	-0.00681	0.008284	0.020702	-0.01681
337.16	-0.00372	-0.00295	0.001665	-0.00604	0.007055	0.021665	-0.01604
337.18	-0.002935	-0.00247	0.000795	-0.00501	0.007529	0.020795	-0.01501
337.2	-0.005896	-9.6e-05	0.00134	-0.00659	0.009904	0.02134	-0.01659
337.22	-0.002817	-0.00172	0.001963	-0.0048	0.008281	0.021963	-0.0148
337.24	-0.004498	-8.6e-05	0.001363	-0.00661	0.009914	0.021363	-0.01661
337.26	-0.002416	-0.00179	0.001402	-0.00617	0.008207	0.021402	-0.01617
337.28	-0.002433	-0.0016	0.000946	-0.00494	0.008402	0.020946	-0.01494
337.3	-0.00331	-0.00088	0.000813	-0.00594	0.009115	0.020813	-0.01594
337.32	-0.002953	-0.00041	0.000257	-0.00528	0.009587	0.020257	-0.01528
337.34	-0.002175	-0.00096	0.000802	-0.00465	0.009035	0.020802	-0.01465
337.36	-0.001842	0.000955	0.002165	-0.00546	0.010955	0.022165	-0.01546
337.38	-0.003298	-0.00014	0.000284	-0.00498	0.009865	0.020284	-0.01498
337.4	-0.001831	-0.00045	0.00282	-0.00547	0.009545	0.02282	-0.01547
337.42	-0.002015	-4.1e-05	0.000863	-0.00408	0.009959	0.020863	-0.01408
337.44	-0.002421	0.001369	0.001995	-0.00462	0.011369	0.021995	-0.01462
337.46	-0.003729	0.000137	0.000953	-0.00618	0.010137	0.020953	-0.01618
337.48	-0.003565	-0.00019	0.001429	-0.00626	0.00981	0.021429	-0.01626
337.5	-0.003185	-3.9e-06	0.001469	-0.00516	0.009996	0.021469	-0.01516
337.52	-0.001716	8.6e-05	0.00222	-0.00444	0.010086	0.02222	-0.01444
337.54	-0.003409	0.000475	0.001476	-0.00501	0.010475	0.021476	-0.01501
337.56	-0.003384	0.001035	0.001242	-0.00527	0.011035	0.021242	-0.01527
337.58	-0.001964	0.000678	0.002954	-0.00458	0.010678	0.022954	-0.01458
337.6	-0.001858	0.000988	0.002686	-0.00547	0.010988	0.022686	-0.01547
337.62	-0.002467	-0.00034	0.001701	-0.00554	0.009663	0.021701	-0.01554
337.64	-0.001897	0.000866	0.001353	-0.00445	0.010866	0.021353	-0.01445
337.66	-0.001333	0.000844	0.001382	-0.00356	0.010844	0.021382	-0.01356
337.68	-0.000767	7.39e-05	0.002682	-0.00321	0.010074	0.022682	-0.01321
337.7	-0.000155	0.002043	0.002032	-0.00278	0.012043	0.022032	-0.01278
337.72	-0.001933	0.002037	0.001352	-0.00404	0.012037	0.021352	-0.01404
337.74	-0.001808	-9e-06	0.001203	-0.00299	0.009991	0.021203	-0.01299
337.76	-0.001541	8.47e-05	0.002501	-0.00382	0.010085	0.022501	-0.01382
337.78	-0.000741	0.001593	0.000984	-0.0037	0.011593	0.020984	-0.0137
337.8	-0.001321	0.002273	0.000578	-0.00486	0.012273	0.020578	-0.01486
337.82	-0.002339	0.000366	0.00099	-0.00393	0.010366	0.02099	-0.01393
337.84	-0.001144	0.000338	0.001879	-0.00275	0.010338	0.021879	-0.01275
337.86	-0.000818	0.001671	0.002514	-0.00168	0.011671	0.022514	-0.01168
337.88	-0.00199	0.001829	0.003716	-0.00389	0.011829	0.023716	-0.01389
337.9	-0.002002	0.000602	0.001913	-0.00369	0.010602	0.021913	-0.01369
337.92	-0.002071	0.000987	0.001494	-0.00181	0.010987	0.021494	-0.01181
337.94	-0.002887	0.000539	0.002005	-0.00379	0.010539	0.022005	-0.01379
337.96	-0.001076	0.000275	0.002279	-0.00211	0.010275	0.022279	-0.01211
337.98	-2.75e-05	0.001254	0.001416	-0.00191	0.011254	0.021416	-0.01191
338	-0.000742	0.002408	0.001407	-0.00334	0.012408	0.021407	-0.01334
338.02	-0.000374	0.000956	0.002351	-0.00292	0.010956	0.022351	-0.01292
338.04	-0.001985	0.000851	0.001616	-0.00304	0.010851	0.021616	-0.01304
338.06	-0.002132	0.000313	0.0017	-0.0041	0.010313	0.0217	-0.0141
338.08	-0.000787	0.001775	0.001766	-0.00239	0.011775	0.021766	-0.01239
338.1	-0.001808	0.001137	0.003085	-0.00403	0.011137	0.023085	-0.01403
338.12	-0.00167	0.00056	0.001341	-0.00268	0.01056	0.021341	-0.01268
338.14	-0.001545	-0.00013	0.001691	-0.00266	0.009873	0.02169	-0.01266
338.16	-0.002396	0.001725	0.00301	-0.00341	0.011725	0.02301	-0.01341
338.18	-0.000622	0.000952	0.00183	-0.00246	0.010952	0.02183	-0.01246
338.2	-0.000496	0.000274	0.00204	-0.00227	0.010274	0.02204	-0.01227
338.22	-0.001443	0.002081	0.00164	-0.00231	0.012081	0.02164	-0.01231
338.24	-0.002554	0.001214	0.001327	-0.00313	0.011214	0.021327	-0.01313
338.26	-0.001428	0.001488	0.001983	-0.00329	0.011488	0.021983	-0.01329
338.28	-0.002587	-0.00036	0.001323	-0.0031	0.009639	0.021323	-0.0131
338.3	-0.00118	0.000656	0.001997	-0.00297	0.010656	0.021997	-0.01297
338.32	-0.001114	0.001524	0.001548	-0.00218	0.011524	0.021548	-0.01218
338.34	0.00137	0.000359	0.001446	-0.00204	0.010359	0.021446	-0.01204
338.36	-0.000489	0.002144	0.001136	-0.00177	0.012144	0.021136	-0.01177
338.38	-9.27e-05	0.001289	0.002657	-0.00028	0.011289	0.022657	-0.01028
338.4	0.000804	0.002123	0.001615	-0.00122	0.012123	0.021615	-0.01122
338.42	-0.000148	0.00282	0.000194	-0.00274	0.01282	0.020194	-0.01274
338.44	-0.000633	0.000614	0.000588	-0.00179	0.010614	0.020588	-0.01179
338.46	-0.001332	0.000687	0.000309	-0.00274	0.010687	0.020309	-0.01274
338.48	0.000286	0.000153	0.001354	-0.00099	0.010153	0.021354	-0.01099
338.5	-0.000603	0.001801	0.000439	-0.00249	0.011801	0.020439	-0.01249
338.52	-0.000911	0.001589	0.002685	-0.0016	0.011589	0.022685	-0.0116
338.54	-0.001376	0.002364	0.00103	-0.00192	0.012364	0.02103	-0.01192
338.56	-6.69e-05	-0.00015	0.003834	-0.00059	0.009852	0.023834	-0.01059
338.58	-0.000116	0.00148	0.002622	-0.00176	0.01148	0.022622	-0.01176
338.6	0.000516	0.001911	0.001585	-0.00109	0.011911	0.021585	-0.01109
338.62	0.001324	0.002197	0.001837	-0.00125	0.012197	0.021837	-0.01125
338.64	-0.00122	0.002216	0.001022	-0.00409	0.012216	0.021022	-0.01409
338.66	0.000194	0.000247	0.003377	-0.00148	0.010247	0.023377	-0.01148
338.68	-0.00026	0.001139	0.001468	-0.00221	0.011139	0.021468	-0.01221
338.7	-0.001744	0.000328	0.002785	-0.0027	0.010328	0.022785	-0.0127
338.72	0.000629	0.000682	0.000773	-0.00064	0.010682	0.020773	-0.01064
338.74	-0.000424	0.001782	0.002608	-0.00269	0.011782	0.022608	-0.01269
338.76	0.000118	8.77e-05	0.002073	-0.0009	0.010088	0.022073	-0.0109
338.78	-0.000748	0.00217	0.002535	-0.00362	0.01217	0.022535	-0.01362
338.8	-0.000673	-0.00012	0.002433	-0.00237	0.009875	0.022433	-0.01237
338.82	-0.00156	0.00121	0.000485	-0.00293	0.01121	0.020485	-0.01293
338.84	-0.001301	0.0004	0.000878	-0.00145	0.0104	0.020878	-0.01145
338.86	-0.000235	0.000825	0.00193	-0.00191	0.010825	0.02193	-0.01191
338.88	-0.001037	0.001218	0.001256	-0.00271	0.011218	0.021256	-0.01271
338.9	-0.0005	0.000635	0.002156	-0.00225	0.010635	0.022156	-0.01225
338.92	-0.001147	0.000782	0.000341	-0.00274	0.010782	0.020341	-0.01274
338.94	-0.001219	-4.6e-05	0.001523	-0.00276	0.009954	0.021523	-0.01276
338.96	0.000214	-0.00019	0.00104	-0.00191	0.00981	0.02104	-0.01191
338.98	0.000147	0.001389	0.001045	-0.00273	0.011389	0.021045	-0.01273
339	0.000366	0.000323	0.000116	-0.00329	0.010323	0.020116	-0.01329
339.02	-9.26e-05	0.000369	0.001209	-0.00304	0.010369	0.021209	-0.01304
339.04	-7.09e-05	0.000244	0.001461	-0.00434	0.010244	0.021461	-0.01434
339.06	-0.000151	-2.9e-05	6.86e-05	-0.00265	0.009971	0.020069	-0.01265
339.08	0.000663	0.000257	0.001017	-0.00159	0.010257	0.021017	-0.01159
339.1	-0.001209	0.001833	0.000183	-0.00393	0.011833	0.020183	-0.01393
339.12	-0.000899	0.00046	-0.00027	-0.00473	0.01046	0.01973	-0.01473
339.14	-0.000285	7.12e-05	0.000792	-0.00312	0.010071	0.020792	-0.01312
339.16	0.001506	-0.00058	0.000613	-0.00208	0.009417	0.020613	-0.01208
339.18	0.000895	0.000988	0.000491	-0.00239	0.010988	0.020491	-0.01239
339.2	-0.000933	0.000493	-0.000409	-0.00347	0.010493	0.019591	-0.01347
339.22	-0.001385	-0.00031	0.000136	-0.00419	0.009688	0.020136	-0.01419
339.24	-0.000705	-0.00109	0.000298	-0.0033	0.008908	0.020298	-0.0133
339.26	-0.000605	0.001412	0.000524	-0.0037	0.011412	0.020524	-0.0137
339.28	1.07e-05	0.000357	0.000552	-0.0035	0.010357	0.020552	-0.0135
339.3	-0.000784	0.000995	0.001178	-0.00306	0.010995	0.021178	-0.01306
339.32	-0.001406	9.72e-05	0.000628	-0.00335	0.010097	0.020628	-0.01335
339.34	-0.002102	7.86e-05	0.002167	-0.00424	0.010079	0.022167	-0.01424
339.36	-0.0013	-0.00029	0.002085	-0.00387	0.009712	0.022085	-0.01387
339.38	-0.000203	-0.00085	-0.000856	-0.00305	0.009153	0.019144	-0.01305
339.4	-0.001374	0.000842	0.000113	-0.00413	0.010842	0.020113	-0.01413
339.42	-0.000784	-0.00033	0.000295	-0.00405	0.009672	0.020295	-0.01405
339.44	5.36e-05	0.000194	-0.001206	-0.00268	0.010194	0.018794	-0.01268
339.46	-0.000181	-0.0007	-7.52e-05	-0.00322	0.009304	0.019925	-0.01322
339.48	-0.001322	-0.00091	0.00065	-0.00358	0.009095	0.02065	-0.01358
339.5	-0.001297	-0.00075	0.000205	-0.00366	0.009253	0.020205	-0.01366
339.52	-0.001511	-0.00118	-0.001081	-0.00397	0.00882	0.018919	-0.01397
339.54	-0.001006	-7.9e-05	-0.000986	-0.00321	0.009921	0.019014	-0.01321
339.56	-0.000215	0.000365	0.000215	-0.00186	0.010365	0.020215	-0.01186
339.58	-0.001153	-0.00038	-0.000576	-0.0029	0.009618	0.019424	-0.0129
339.6	1.17e-05	0.000933	-0.000187	-0.00194	0.010933	0.019813	-0.01194
339.62	-0.000918	0.001904	-0.000473	-0.00242	0.011904	0.019527	-0.01242
339.64	0.000563	0.001346	-0.00016	-0.00147	0.011346	0.01984	-0.01147
339.66	0.000326	0.001565	0.000371	-0.00132	0.011565	0.020371	-0.01132
339.68	-0.000369	0.002223	-0.000644	-0.00144	0.012223	0.019356	-0.01144
339.7	-0.001001	0.001463	-0.001066	-0.00213	0.011463	0.018934	-0.01213
339.72	-0.001517	0.001048	0.000277	-0.0028	0.011048	0.020277	-0.0128
339.74	-0.001047	-0.00059	0.000205	-0.00218	0.00941	0.020205	-0.01218
339.76	-0.00086	-0.00056	-0.000869	-0.00209	0.009445	0.019131	-0.01209
339.78	0.000363	-0.00028	0.000596	-0.00064	0.009718	0.020596	-0.01064
339.8	-6.31e-05	0.001365	0.000521	-0.00218	0.011365	0.020521	-0.01218
339.82	-0.000722	-0.00117	0.000841	-0.00163	0.008829	0.020841	-0.01163
339.84	-0.000301	-0.0019	0.000395	-0.00059	0.008096	0.020395	-0.01059
339.86	-6.16e-05	-0.00149	0.000665	-0.00031	0.008512	0.020665	-0.01031
339.88	0.000634	-0.00081	-0.001343	0.000144	0.009193	0.018657	-0.00986
339.9	0.000467	-0.00139	-0.000418	-0.0004	0.00861	0.019582	-0.0104
339.92	0.000293	-0.00064	-0.001184	-0.00061	0.009363	0.018816	-0.01061
339.94	0.001162	-0.0004	-0.000472	0.00174	0.009604	0.019528	-0.00826
339.96	0.000319	0.000883	-9.56e-05	-0.00059	0.010883	0.019904	-0.01059
339.98	-0.001184	-0.00126	-4.49e-05	-0.00145	0.008739	0.019955	-0.01145
340	0.000208	-0.00093	-0.000582	-0.00069	0.009075	0.019418	-0.01069
340.02	0.001011	-0.00201	-0.000273	0.000254	0.00799	0.019727	-0.00975
340.04	0.001569	0.000246	-0.001195	-0.00059	0.010246	0.018805	-0.01059
340.06	0.000839	-5.1e-05	0.001159	-0.00141	0.009949	0.021159	-0.01141
340.08	0.000348	0.000232	4.65e-05	8.97e-05	0.010232	0.020047	-0.00991
340.1	0.0009	0.000407	-0.000625	0.000317	0.010407	0.019375	-0.00968
340.12	-0.000184	0.001172	0.001426	-0.00101	0.011172	0.021426	-0.01101
340.14	0.000136	-0.00022	0.000633	0.000722	0.009783	0.020633	-0.00928
340.16	0.00082	-0.00046	-0.001356	0.000256	0.009541	0.018644	-0.00974
340.18	8.71e-05	2.74e-05	-0.001704	-0.00075	0.010027	0.018296	-0.01075
340.2	0.00115	-0.00023	0.000528	-0.00042	0.009773	0.020528	-0.01042
340.22	-0.000138	0.000735	0.000284	-0.00032	0.010735	0.020284	-0.01032
340.24	-8.04e-05	0.000405	-0.000834	-0.0005	0.010405	0.019166	-0.0105
340.26	0.001025	0.001034	0.00032	-0.0012	0.011034	0.02032	-0.0112
340.28	-0.000744	0.000591	-0.000441	-0.00132	0.010591	0.019559	-0.01132
340.3	-0.00049	-0.0003	-0.000806	0.000642	0.009696	0.019194	-0.00936
340.32	0.0012	-0.0007	-0.000602	0.000485	0.009295	0.019398	-0.00952
340.34	0.000616	0.000395	0.000441	-0.00162	0.010395	0.020441	-0.01162
340.36	-0.000928	0.000525	-0.001202	-0.00029	0.010525	0.018798	-0.01029
340.38	0.000963	-1e-05	0.000142	0.000372	0.00999	0.020142	-0.00963
340.4	0.000128	-0.00015	-0.001353	-0.00041	0.009854	0.018647	-0.01041
340.42	-0.00182	-0.00028	-0.001079	-0.00073	0.009724	0.018921	-0.01073
340.44	-0.001241	-0.00018	-0.001171	0.000375	0.009817	0.018829	-0.00962
340.46	-0.000866	0.000542	-0.000869	-0.00023	0.010542	0.019131	-0.01023
340.48	-0.001023	0.000393	-0.00047	-0.00092	0.010393	0.01953	-0.01092
340.5	0.001252	-0.00098	-0.000766	0.000805	0.009022	0.019234	-0.00919
340.52	-0.00136	0.001455	-0.001387	-0.00014	0.011455	0.018613	-0.01014
340.54	-0.001014	-0.0001	-0.000137	-0.00049	0.0099	0.019863	-0.01049
340.56	0.000407	0.000428	0.000296	-0.00035	0.010428	0.020296	-0.01035
340.58	0.000258	0.001467	0.000291	0.000994	0.011467	0.020291	-0.00901
340.6	-7.36e-05	0.001294	-0.000826	0.000253	0.011294	0.019174	-0.00975
340.62	-5.09e-05	0.000184	-0.000318	-0.00011	0.010184	0.019682	-0.01011
340.64	0.000278	0.000625	-2.66e-05	2.84e-05	0.010625	0.019973	-0.00997
340.66	0.000505	5.02e-05	4.69e-05	-0.00031	0.01005	0.020047	-0.01031
340.68	0.000383	-0.0003	0.001514	0.000198	0.0097	0.021514	-0.0098
340.7	7.6e-05	0.0001	0.000278	0.000239	0.0101	0.020278	-0.00976
340.72	-0.001628	0.000727	-0.000121	-0.00169	0.010727	0.019879	-0.01169
340.74	-0.000111	-0.00154	0.000338	-0.00114	0.008462	0.020338	-0.01114
340.76	-0.001769	9.61e-05	0.000133	-0.00029	0.010096	0.020133	-0.01029
340.78	-0.0009	-0.0004	0.000611	-0.0012	0.009599	0.020611	-0.0112
340.8	-0.000796	-0.00134	-0.000642	-0.00027	0.008659	0.019358	-0.01027
340.82	0.000214	-0.0012	0.000912	0.002341	0.008803	0.020912	-0.00766
340.84	0.000231	-0.00013	-0.000237	0.000586	0.009871	0.019763	-0.00941
340.86	4.09e-05	0.000457	-0.000483	0.000147	0.010457	0.019517	-0.00985
340.88	0.000822	-0.00187	0.001304	0.00063	0.00813	0.021304	-0.00937
340.9	-3.04e-05	2.8e-05	-0.000713	8.66e-05	0.010028	0.019287	-0.00991
340.92	0.000596	0.000676	-0.000641	0.000235	0.010676	0.019359	-0.00977
340.94	-0.001606	0.000361	-0.001259	-2.8e-05	0.010361	0.018741	-0.01003
340.96	-0.000999	-0.00206	-0.001083	0.000296	0.007936	0.018917	-0.0097
340.98	-0.001208	-0.00126	-0.000136	-0.00019	0.008741	0.019864	-0.01019
341	-0.000688	-0.00061	0.000142	-0.00056	0.009392	0.020142	-0.01056
341.02	0.001358	-0.00108	-2.77e-05	0.001029	0.008921	0.019972	-0.00897
341.04	-0.001668	0.00118	-0.000308	0.001118	0.01118	0.019692	-0.00888
341.06	-0.00104	-0.00083	0.000447	0.000166	0.009169	0.020447	-0.00983
341.08	-8.17e-05	-0.00145	-9.68e-05	0.001593	0.008548	0.019903	-0.00841
341.1	-0.001219	-0.00043	-0.000279	0.001205	0.009569	0.019721	-0.0088
341.12	-0.000538	-0.00126	-0.000658	0.000418	0.008742	0.019342	-0.00958
341.14	-0.001374	-0.0008	0.000606	0.000448	0.009195	0.020606	-0.00955
341.16	0.000229	-0.00163	0.000296	0.001777	0.008367	0.020296	-0.00822
341.18	0.000362	-3.8e-05	-0.000724	0.000294	0.009962	0.019276	-0.00971
341.2	-0.000908	0.000504	0.000682	0.000522	0.010504	0.020682	-0.00948
341.22	6.52e-05	-0.00091	-0.001187	0.001209	0.009092	0.018813	-0.00879
341.24	0.000356	-0.00091	-0.001299	0.002406	0.009089	0.018701	-0.00759
341.26	-0.000885	-0.00121	-0.000366	0.0006	0.008792	0.019634	-0.0094
341.28	0.000219	-0.00074	-0.00144	0.001562	0.009264	0.01856	-0.00844
341.3	0.000146	4.84e-05	-0.00047	0.001765	0.010048	0.01953	-0.00824
341.32	0.000753	-0.00051	-0.000833	0.002101	0.009491	0.019167	-0.0079
341.34	-0.000932	-0.00017	-0.000532	0.002162	0.009829	0.019468	-0.00784
341.36	0.000511	-0.00105	-0.000831	0.002535	0.008946	0.019169	-0.00746
341.38	-0.000341	7.59e-05	-0.001164	0.001303	0.010076	0.018836	-0.0087
341.4	-0.001055	0.000447	-0.000547	0.001241	0.010447	0.019453	-0.00876
341.42	-0.000131	-0.00028	-0.000358	0.00263	0.009721	0.019642	-0.00737
341.44	-0.000841	-0.00022	-0.000439	0.001758	0.009776	0.019561	-0.00824
341.46	-0.000255	-0.00067	-0.000569	0.001875	0.009329	0.019431	-0.00813
341.48	0.000484	-6.1e-05	-0.000678	0.002149	0.009939	0.019322	-0.00785
341.5	-0.000572	0.000878	1.73e-05	0.002001	0.010878	0.020017	-0.008
341.52	-0.000177	0.000293	0.000786	0.002932	0.010293	0.020786	-0.00707
341.54	0.000372	0.000388	0.001167	0.00198	0.010388	0.021167	-0.00802
341.56	-0.000374	-0.0013	-0.000868	0.002878	0.0087	0.019132	-0.00712
341.58	-0.000413	-0.00039	-0.000337	0.002223	0.009612	0.019663	-0.00778
341.6	0.001492	-0.00153	-0.001118	0.002893	0.008473	0.018882	-0.00711
341.62	0.00037	-0.0011	-0.000892	0.001556	0.008903	0.019108	-0.00844
341.64	-0.000715	-0.00098	-0.0009	0.002091	0.009023	0.0191	-0.00791
341.66	0.001031	-0.00137	-0.001377	0.003211	0.008626	0.018623	-0.00679
341.68	0.000744	-0.00014	-0.000506	0.002578	0.009864	0.019494	-0.00742
341.7	0.000879	-0.00173	-0.000501	0.003403	0.008268	0.019499	-0.0066
341.72	0.000487	-0.0006	-0.000117	0.002664	0.009401	0.019883	-0.00734
341.74	0.001297	-0.00038	0.000897	0.002871	0.009619	0.020897	-0.00713
341.76	0.001207	2.5e-06	-0.000895	0.003178	0.010002	0.019105	-0.00682
341.78	0.00179	0.000498	-0.00036	0.002679	0.010498	0.01964	-0.00732
341.8	0.000448	-0.00058	-0.001167	0.003008	0.009416	0.018833	-0.00699
341.82	-0.00033	-0.0014	-0.001078	0.002231	0.0086	0.018922	-0.00777
341.84	3.76e-05	-0.00134	-0.000531	0.002922	0.008659	0.019469	-0.00708
341.86	0.000491	-0.00059	-0.000438	0.002983	0.009409	0.019562	-0.00702
341.88	0.000888	0.000596	0.000105	0.002875	0.010596	0.020105	-0.00712
341.9	0.000108	-0.00034	-0.000333	0.002599	0.009661	0.019667	-0.0074
341.92	0.000408	-0.00065	-0.000281	0.002853	0.009353	0.019719	-0.00715
341.94	8.83e-05	-0.00162	2.68e-06	0.004116	0.00838	0.020003	-0.00588
341.96	0.002306	-0.00035	0.000163	0.004121	0.009651	0.020163	-0.00588
341.98	0.001378	-0.00025	-0.001218	0.001687	0.009747	0.018782	-0.00831
342	-0.000536	0.000295	-0.001088	0.00242	0.010295	0.018912	-0.00758
342.02	-0.000577	0.000345	-0.000325	0.001658	0.010345	0.019675	-0.00834
342.04	0.00089	-0.00141	-0.000503	0.003205	0.008588	0.019497	-0.0068
342.06	0.001271	0.00074	-0.001049	0.004006	0.01074	0.018951	-0.00599
342.08	-0.000398	0.001302	-0.000161	0.003829	0.011302	0.019839	-0.00617
342.1	0.000296	-0.00062	-0.000704	0.002721	0.009383	0.019296	-0.00728
342.12	0.001029	-0.00054	0.000668	0.003771	0.009458	0.020668	-0.00623
342.14	0.000539	-0.00066	-0.000445	0.002998	0.009338	0.019555	-0.007
342.16	0.000474	-0.00058	0.00084	0.003005	0.009423	0.02084	-0.007
342.18	0.000854	0.000291	0.000265	0.002563	0.010291	0.020265	-0.00744
342.2	0.000784	-0.00063	-0.002123	0.003286	0.009372	0.017877	-0.00671
342.22	0.001306	0.000265	0.001263	0.004078	0.010265	0.021263	-0.00592
342.24	0.001709	-0.00077	0.000485	0.003277	0.009227	0.020485	-0.00672
342.26	0.000804	0.000333	0.000345	0.002393	0.010333	0.020345	-0.00761
342.28	0.00142	0.000806	0.000138	0.002745	0.010806	0.020138	-0.00726
342.3	0.000653	-0.00069	-0.000577	0.002083	0.009306	0.019423	-0.00792
342.32	-0.000416	0.000121	0.000699	0.000827	0.010121	0.020699	-0.00917
342.34	0.000355	-0.00087	0.000692	0.002114	0.009129	0.020692	-0.00789
342.36	0.000875	0.000202	-0.000316	0.00445	0.010202	0.019684	-0.00555
342.38	0.001005	0.001772	0.00012	0.002479	0.011772	0.02012	-0.00752
342.4	-0.000452	0.001037	0.000688	0.002446	0.011037	0.020688	-0.00755
342.42	0.000678	-0.00024	0.000513	0.002111	0.009755	0.020513	-0.00789
342.44	0.000311	0.000701	0.000167	0.001473	0.010701	0.020167	-0.00853
342.46	0.001045	-0.00056	-0.000421	0.001635	0.009439	0.019579	-0.00836
342.48	0.000629	0.000381	-0.001549	0.000641	0.010381	0.018451	-0.00936
342.5	0.00094	-0.00086	-0.001635	0.001877	0.009137	0.018365	-0.00812
342.52	-0.000852	0.000178	-0.000592	0.000606	0.010178	0.019408	-0.00939
342.54	-0.00075	-0.00097	0.00117	-0.00014	0.009033	0.02117	-0.01014
342.56	-8.26e-05	-0.00129	0.001372	0.002059	0.008707	0.021372	-0.00794
342.58	-0.000329	0.00037	0.000372	0.000363	0.01037	0.020372	-0.00964
342.6	0.001681	-0.00151	0.000691	0.001886	0.008486	0.020691	-0.00811
342.62	-0.000159	0.001038	-0.000396	0.000251	0.011038	0.019604	-0.00975
342.64	-0.000591	-0.00091	-0.000191	0.000853	0.009087	0.019809	-0.00915
342.66	0.000199	-0.00113	-0.000432	0.000516	0.008874	0.019568	-0.00948
342.68	-0.000902	-0.00189	-1.09e-05	-0.00121	0.00811	0.019989	-0.01121
342.7	0.000218	-0.00144	-0.00149	0.000535	0.008557	0.01851	-0.00947
342.72	-0.000525	-0.00122	-0.001407	0.000436	0.008775	0.018593	-0.00956
342.74	0.000592	-0.00121	-0.000613	-1.7e-05	0.008792	0.019387	-0.01002
342.76	-0.000417	-0.00076	-0.000514	0.000566	0.00924	0.019486	-0.00943
342.78	0.001628	-0.00106	-0.000104	3.26e-05	0.008938	0.019896	-0.00997
342.8	-0.000189	-0.00135	-0.001021	-0.00075	0.008654	0.018979	-0.01075
342.82	-0.000596	-0.00253	-0.000312	0.000559	0.007474	0.019688	-0.00944
342.84	-0.00104	-0.00088	-0.000732	0.000637	0.009115	0.019268	-0.00936
342.86	0.000661	-0.00099	-0.001586	0.001349	0.009012	0.018414	-0.00865
342.88	0.00116	-0.00057	-0.000659	0.000661	0.009427	0.019341	-0.00934
342.9	0.000471	-0.00065	-0.000872	-0.00016	0.009353	0.019128	-0.01016
342.92	-0.000389	-0.00089	-0.0005	0.000105	0.009111	0.0195	-0.0099
342.94	0.00036	-0.00098	-0.000228	-0.00064	0.009024	0.019772	-0.01064
342.96	0.001228	6.05e-05	-0.000651	0.001018	0.010061	0.019349	-0.00898
342.98	-0.000721	-0.00088	0.000155	-0.00043	0.009117	0.020155	-0.01043
343	-0.000395	-0.00247	0.000236	-0.00011	0.007534	0.020236	-0.01011
343.02	-0.001808	-0.00118	0.000115	-0.00064	0.008824	0.020115	-0.01064
343.04	-0.001931	-0.00226	0.000475	0.000492	0.007743	0.020475	-0.00951
343.06	-0.002077	-0.00257	0.000726	-0.00059	0.007432	0.020726	-0.01059
343.08	0.000401	-0.00226	0.000871	-0.00019	0.007743	0.020871	-0.01019
343.1	-0.001551	-0.00157	0.000801	-0.00019	0.008425	0.020801	-0.01019
343.12	-0.001574	-0.00112	0.000347	-0.00104	0.008884	0.020347	-0.01104
343.14	-0.000165	-0.00228	0.000204	0.001303	0.007721	0.020204	-0.0087
343.16	-0.001093	0.000404	-0.001326	-0.00043	0.010404	0.018674	-0.01043
343.18	-0.00015	-0.00236	-0.000583	0.000661	0.007641	0.019417	-0.00934
343.2	0.000597	-0.00075	-0.000999	0.000761	0.009255	0.019001	-0.00924
343.22	0.000785	-6.5e-05	-0.001707	0.000687	0.009935	0.018293	-0.00931
343.24	-0.000665	-0.00015	-0.002391	-0.00179	0.009853	0.017609	-0.01179
343.26	0.001334	-0.00162	-0.001137	0.000662	0.008382	0.018863	-0.00934
343.28	0.000506	-0.00028	-0.001271	0.00147	0.009715	0.018729	-0.00853
343.3	-0.00136	-0.00056	-0.002576	-0.00076	0.009438	0.017424	-0.01076
343.32	-0.000901	-0.00052	-0.000613	-0.0011	0.009476	0.019387	-0.0111
343.34	-0.000487	-0.00047	-0.0001	-0.0013	0.009529	0.0199	-0.0113
343.36	0.000188	-0.00051	-0.001479	0.000671	0.009492	0.018521	-0.00933
343.38	0.000767	-0.00075	-0.00038	-9.4e-05	0.009249	0.01962	-0.01009
343.4	-0.000721	-6.2e-05	-0.000523	-0.00103	0.009938	0.019477	-0.01103
343.42	0.000344	-0.00051	-0.000353	-0.00086	0.009487	0.019647	-0.01086
343.44	0.001531	-0.0013	-0.000506	0.000923	0.008705	0.019494	-0.00908
343.46	0.00085	6.46e-05	0.000493	0.001502	0.010065	0.020493	-0.0085
343.48	0.000526	0.000236	-0.001482	0.000138	0.010236	0.018518	-0.00986
343.5	0.00013	-0.00078	0.000475	4.12e-05	0.009222	0.020475	-0.00996
343.52	-0.00091	0.001133	-2.61e-05	0.001659	0.011133	0.019974	-0.00834
343.54	-0.00021	-0.00032	0.000443	0.001398	0.009683	0.020443	-0.0086
343.56	0.000311	-0.00102	-0.000524	0.000634	0.00898	0.019476	-0.00937
343.58	-0.001003	-0.00108	-0.001243	-0.00038	0.008919	0.018757	-0.01038
343.6	-0.001008	-0.00175	-0.001014	-0.00047	0.008249	0.018986	-0.01047
343.62	0.000451	-0.00182	0.000332	0.000806	0.008181	0.020332	-0.00919
343.64	-0.000691	-0.00103	0.000729	0.000508	0.008966	0.020729	-0.00949
343.66	-0.000159	-0.00086	0.000111	0.000631	0.009145	0.020111	-0.00937
343.68	-0.000437	-0.00073	-0.001026	-0.00061	0.009268	0.018974	-0.01061
343.7	0.001209	-0.00063	0.000101	0.001043	0.009365	0.020101	-0.00896
343.72	-0.000366	-0.00175	0.000807	-0.00017	0.008249	0.020807	-0.01017
343.74	-0.000567	-0.00189	-0.000513	-0.00134	0.008107	0.019487	-0.01134
343.76	-0.000343	-0.00142	-0.00143	-0.00114	0.008576	0.01857	-0.01114
343.78	-0.000445	-0.00231	-0.00117	8.37e-05	0.007686	0.01883	-0.00992
343.8	0.000796	-0.00117	-0.000299	0.000764	0.008835	0.019701	-0.00924
343.82	0.00041	-0.00108	0.000635	0.000494	0.008916	0.020635	-0.00951
343.84	-0.001669	-0.00094	-0.00027	6.13e-05	0.009063	0.01973	-0.00994
343.86	-0.000994	-0.00117	-0.000314	-0.00033	0.008828	0.019686	-0.01033
343.88	0.001352	-0.00143	-0.000706	-0.00083	0.008573	0.019294	-0.01083
343.9	-0.000556	-0.00026	0.000652	-0.00082	0.009736	0.020652	-0.01082
343.92	-0.000407	-0.00182	-0.0009	-0.00045	0.008176	0.0191	-0.01045
343.94	0.000649	-0.00142	-0.001607	-0.00052	0.008579	0.018393	-0.01052
343.96	0.000554	-0.00085	-0.001744	0.000103	0.009149	0.018256	-0.0099
343.98	-3.13e-05	-0.00014	0.000105	-0.00018	0.00986	0.020105	-0.01018
344	1.95e-05	1.78e-05	-0.000418	-0.00087	0.010018	0.019582	-0.01087
344.02	0.001013	-0.00131	-0.001369	0.000229	0.008685	0.018631	-0.00977
344.04	0.000397	-0.00059	-0.000845	-0.00094	0.009413	0.019155	-0.01094
344.06	0.000512	-0.001	0.001346	-0.00063	0.008997	0.021346	-0.01063
344.08	0.001341	-0.00115	-0.000973	-4.4e-05	0.008852	0.019027	-0.01004
344.1	-0.000368	-0.00023	-0.001277	-0.00078	0.009771	0.018723	-0.01078
344.12	-0.000661	-0.00099	-0.000116	-0.00129	0.009005	0.019884	-0.01129
344.14	0.000274	-0.00043	0.000407	0.000546	0.009571	0.020407	-0.00945
344.16	7.44e-05	0.000952	-0.000298	-0.0005	0.010952	0.019702	-0.0105
344.18	-0.0001	-0.0001	-0.00121	-0.00023	0.0099	0.01879	-0.01023
344.2	-0.001487	0.000938	-2.54e-05	-0.00158	0.010938	0.019975	-0.01158
344.22	0.000435	-0.00161	-0.001095	-0.00016	0.00839	0.018905	-0.01016
344.24	0.000289	0.000231	-0.001464	-0.00038	0.010231	0.018536	-0.01038
344.26	0.001234	-0.00037	-0.000525	5.88e-05	0.009626	0.019475	-0.00994
344.28	-0.001038	0.00052	-0.00055	-0.00124	0.01052	0.01945	-0.01124
344.3	-0.001447	-0.00071	-8.86e-05	-0.00087	0.009293	0.019911	-0.01087
344.32	-1.93e-05	-0.00111	0.001934	-0.00033	0.008895	0.021934	-0.01033
344.34	0.000135	-0.00048	-0.000747	-0.00102	0.009522	0.019253	-0.01102
344.36	-0.000513	-0.00094	0.000469	-0.00106	0.009062	0.020469	-0.01106
344.38	-0.000637	-0.00023	-0.001549	-0.00185	0.009774	0.018451	-0.01185
344.4	0.000395	0.000943	0.001114	0.000951	0.010943	0.021114	-0.00905
344.42	-5.73e-05	0.000158	5.91e-05	-0.00033	0.010158	0.020059	-0.01033
344.44	0.001433	0.000917	-0.000135	0.000235	0.010917	0.019865	-0.00976
344.46	0.001339	-0.00064	-0.000534	0.000513	0.009364	0.019466	-0.00949
344.48	-0.000867	0.000596	-0.000804	-0.00085	0.010596	0.019196	-0.01085
344.5	0.000295	-0.00113	-0.000559	-0.00016	0.008866	0.019441	-0.01016
344.52	-0.000672	0.000513	-0.000261	-0.00242	0.010513	0.019739	-0.01242
344.54	-0.000953	-0.00164	0.00078	-0.00036	0.008359	0.02078	-0.01036
344.56	0.000902	0.000588	-0.000229	-0.0004	0.010588	0.019771	-0.0104
344.58	0.000622	0.000162	0.000645	-0.00096	0.010162	0.020645	-0.01096
344.6	0.000104	-0.00068	-0.00051	-0.00087	0.009324	0.01949	-0.01087
344.62	0.000338	0.001256	8.45e-05	0.000107	0.011256	0.020084	-0.00989
344.64	0.000216	-0.00013	0.001002	3.29e-05	0.009875	0.021002	-0.00997
344.66	0.000422	4.27e-06	-0.001545	-0.00066	0.010004	0.018455	-0.01066
344.68	-0.000859	0.000127	-0.000617	-0.00076	0.010127	0.019383	-0.01076
344.7	-0.000983	-0.00023	-0.001711	-0.00058	0.009769	0.018289	-0.01058
344.72	3.5e-05	-0.00145	-0.000476	3.36e-05	0.008547	0.019524	-0.00997
344.74	0.000522	-0.00086	0.000615	0.000325	0.009137	0.020615	-0.00968
344.76	-0.000998	0.000587	-0.000636	-0.00033	0.010587	0.019364	-0.01033
344.78	-0.000382	-0.00064	0.000662	0.000145	0.00936	0.020662	-0.00986
344.8	-0.0006	-3.5e-05	0.000435	0.000229	0.009965	0.020435	-0.00977
344.82	0.000949	-0.00064	0.000536	-1.8e-05	0.00936	0.020536	-0.01002
344.84	-0.000562	0.001225	0.000571	0.000168	0.011225	0.020571	-0.00983
344.86	2.97e-05	0.000398	-0.000212	-0.0001	0.010398	0.019788	-0.0101
344.88	-0.000269	0.000157	3.8e-05	-0.00109	0.010157	0.020038	-0.01109
344.9	0.000893	0.000672	-0.000815	0.00099	0.010672	0.019185	-0.00901
344.92	0.000253	0.000785	0.00074	-0.0002	0.010785	0.02074	-0.0102
344.94	-0.001384	0.000283	-0.000637	-0.00082	0.010283	0.019363	-0.01082
344.96	-0.000451	-0.00058	4.09e-05	0.000417	0.009418	0.020041	-0.00958
344.98	0.00033	0.000133	0.000472	0.00188	0.010133	0.020472	-0.00812
345	-0.000565	0.00127	0.001202	0.000262	0.01127	0.021202	-0.00974
345.02	0.00071	0.001681	0.001139	-1.8e-05	0.011681	0.021139	-0.01002
345.04	0.00152	0.000364	0.001528	-0.0003	0.010364	0.021528	-0.0103
345.06	-0.000138	0.000932	0.000292	0.000364	0.010932	0.020292	-0.00964
345.08	0.001865	0.002202	0.000132	0.001253	0.012202	0.020132	-0.00875
345.1	0.002205	0.000712	-0.000403	0.001215	0.010712	0.019597	-0.00879
345.12	-0.000536	0.001273	-0.000358	6.95e-05	0.011273	0.019642	-0.00993
345.14	-0.001027	0.00092	9.84e-05	-0.00087	0.01092	0.020098	-0.01087
345.16	0.000658	0.001456	-0.00074	0.000161	0.011456	0.01926	-0.00984
345.18	-0.000228	0.000841	0.00019	0.001012	0.010841	0.02019	-0.00899
345.2	-0.000265	0.001733	0.000101	0.00032	0.011733	0.020101	-0.00968
345.22	0.000592	0.001336	0.00099	-0.00087	0.011336	0.02099	-0.01087
345.24	-0.000324	0.001041	0.000195	-0.00046	0.011041	0.020195	-0.01046
345.26	-0.000106	0.001157	0.001149	0.000179	0.011157	0.021149	-0.00982
345.28	0.000998	0.001466	0.000637	-0.00014	0.011466	0.020637	-0.01014
345.3	-0.000435	0.00076	-0.000616	-0.00022	0.01076	0.019384	-0.01022
345.32	0.000504	0.000675	-0.000281	0.000612	0.010675	0.019719	-0.00939
345.34	0.000822	0.001176	-0.000122	0.000858	0.011176	0.019878	-0.00914
345.36	1.66e-06	0.000478	0.000585	0.001582	0.010478	0.020585	-0.00842
345.38	0.000316	0.001146	0.000459	4.7e-05	0.011146	0.020459	-0.00995
345.4	0.000552	0.00068	-0.000426	-0.00048	0.01068	0.019574	-0.01048
345.42	0.001368	0.001024	0.000623	0.000308	0.011024	0.020623	-0.00969
345.44	0.00146	0.000995	0.000709	-0.00088	0.010995	0.020709	-0.01088
345.46	-0.000463	0.001558	0.000786	-0.0009	0.011558	0.020786	-0.0109
345.48	-0.000921	0.000411	-0.000225	-0.00145	0.010411	0.019775	-0.01145
345.5	0.001596	-0.00025	0.000493	0.000369	0.009746	0.020493	-0.00963
345.52	0.00048	0.001474	0.001393	-0.00131	0.011474	0.021393	-0.01131
345.54	0.000918	0.00118	0.00104	0.000128	0.01118	0.02104	-0.00987
345.56	0.001233	0.002199	0.001276	-0.00046	0.012199	0.021276	-0.01046
345.58	0.001037	0.00146	0.000303	-0.00059	0.01146	0.020303	-0.01059
345.6	-0.000356	0.001972	0.001369	-0.00095	0.011972	0.021369	-0.01095
345.62	-0.000819	0.000775	0.000384	-0.00076	0.010775	0.020384	-0.01076
345.64	0.000411	0.001046	0.000927	-0.00168	0.011046	0.020927	-0.01168
345.66	-0.000687	0.000446	0.00031	-0.00228	0.010446	0.02031	-0.01228
345.68	-0.001251	-0.00018	0.001184	-0.00103	0.009824	0.021184	-0.01103
345.7	0.000181	0.000344	0.000765	-0.00127	0.010344	0.020765	-0.01127
345.72	0.000257	0.000761	0.000755	-0.00117	0.010761	0.020755	-0.01117
345.74	-0.001334	0.000913	0.001059	-0.00181	0.010913	0.021059	-0.01181
345.76	-0.000488	0.000875	0.002145	-0.00166	0.010875	0.022145	-0.01166
345.78	-6.37e-05	0.001779	7.9e-05	-0.00126	0.011779	0.020079	-0.01126
345.8	0.000474	0.001948	0.000811	-1.6e-06	0.011948	0.020811	-0.01
345.82	0.000479	0.001447	0.000595	-0.00188	0.011447	0.020595	-0.01188
345.84	-0.000189	0.001634	-0.000226	-0.00184	0.011634	0.019774	-0.01184
345.86	0.001404	-0.00027	0.000717	-0.00042	0.009728	0.020717	-0.01042
345.88	0.000636	0.001735	0.001512	-0.00072	0.011735	0.021512	-0.01072
345.9	-0.00113	0.000571	0.001279	-0.00271	0.010571	0.021279	-0.01271
345.92	0.000972	0.000765	0.000829	-0.00123	0.010765	0.020829	-0.01123
345.94	-0.00055	0.002072	0.002005	-0.00271	0.012072	0.022005	-0.01271

## Sheet: Figure 6c
Time	Control C1			Control C2			cFP
0	0.332	0.182	0.163	0.251	0.217	0.27	0.188	0.255	0.279
1	0.338	0.175	0.183	0.25	0.216	0.27	0.194	0.252	0.279
2	0.339	0.175	0.176	0.249	0.274	0.268	0.196	0.257	0.277
3	0.346	0.176	0.183	0.248	0.242	0.267	0.2	0.26	0.277
4	0.342	0.176	0.183	0.246	0.238	0.263	0.2	0.262	0.279
5	0.342	0.176	0.185	0.244	0.21	0.262	0.205	0.265	0.283
6	0.341	0.176	0.185	0.242	0.21	0.258	0.207	0.268	0.284
7	0.338	0.176	0.183	0.242	0.208	0.255	0.21	0.273	0.286
8	0.339	0.175	0.183	0.238	0.222	0.252	0.213	0.277	0.288
9	0.338	0.173	0.182	0.236	0.206	0.25	0.216	0.277	0.29
10	0.338	0.174	0.182	0.236	0.211	0.247	0.222	0.284	0.293
11	0.338	0.175	0.183	0.234	0.245	0.246	0.222	0.286	0.294
12	0.338	0.174	0.181	0.232	0.201	0.244	0.225	0.287	0.296
13	0.336	0.173	0.181	0.232	0.23	0.242	0.231	0.291	0.298
14	0.336	0.174	0.18	0.23	0.199	0.24	0.231	0.297	0.302
15	0.334	0.173	0.18	0.229	0.197	0.237	0.235	0.296	0.305
16	0.335	0.173	0.18	0.229	0.199	0.236	0.239	0.3	0.305
17	0.334	0.174	0.18	0.227	0.196	0.235	0.237	0.304	0.308
18	0.334	0.174	0.18	0.226	0.196	0.233	0.241	0.307	0.31
19	0.333	0.173	0.179	0.226	0.194	0.231	0.242	0.308	0.311
20	0.332	0.172	0.18	0.223	0.194	0.23	0.246	0.311	0.314
21	0.332	0.173	0.178	0.224	0.193	0.229	0.246	0.314	0.315
22	0.332	0.172	0.18	0.223	0.192	0.228	0.251	0.317	0.317
23	0.33	0.172	0.178	0.222	0.192	0.228	0.253	0.32	0.318
24	0.329	0.172	0.178	0.223	0.192	0.227	0.256	0.322	0.321
25	0.327	0.172	0.178	0.222	0.198	0.225	0.258	0.322	0.322
26	0.324	0.171	0.178	0.221	0.19	0.224	0.259	0.324	0.323
27	0.324	0.171	0.178	0.22	0.19	0.223	0.26	0.326	0.326
28	0.325	0.172	0.177	0.218	0.19	0.222	0.262	0.328	0.327
29	0.325	0.171	0.178	0.219	0.189	0.221	0.265	0.331	0.33
30	0.323	0.171	0.176	0.218	0.189	0.221	0.266	0.334	0.331
31	0.323	0.171	0.177	0.218	0.189	0.22	0.269	0.336	0.331
32	0.323	0.171	0.177	0.219	0.188	0.219	0.271	0.338	0.333
33	0.323	0.171	0.177	0.217	0.187	0.219	0.272	0.339	0.336
34	0.321	0.171	0.176	0.216	0.187	0.218	0.275	0.341	0.338
35	0.322	0.17	0.175	0.216	0.186	0.218	0.276	0.342	0.339
36	0.32	0.17	0.175	0.215	0.186	0.216	0.278	0.343	0.339
37	0.321	0.17	0.175	0.215	0.186	0.217	0.28	0.344	0.342
38	0.32	0.17	0.174	0.215	0.185	0.215	0.282	0.347	0.344
39	0.32	0.169	0.175	0.214	0.185	0.215	0.282	0.348	0.344
40	0.32	0.17	0.175	0.214	0.185	0.215	0.287	0.35	0.344
41	0.321	0.169	0.175	0.215	0.185	0.214	0.286	0.352	0.347
42	0.321	0.17	0.175	0.214	0.186	0.214	0.287	0.352	0.347
43	0.32	0.169	0.175	0.212	0.186	0.215	0.289	0.355	0.349
44	0.318	0.168	0.174	0.212	0.184	0.213	0.29	0.358	0.35
45	0.32	0.169	0.174	0.21	0.184	0.212	0.293	0.359	0.352
46	0.319	0.168	0.174	0.21	0.183	0.211	0.293	0.358	0.354
47	0.32	0.169	0.173	0.211	0.183	0.209	0.296	0.36	0.356
48	0.32	0.168	0.174	0.213	0.183	0.21	0.297	0.362	0.357
49	0.319	0.168	0.173	0.211	0.182	0.209	0.298	0.364	0.358
50	0.319	0.168	0.173	0.211	0.181	0.209	0.299	0.365	0.36
51	0.319	0.17	0.174	0.211	0.182	0.209	0.302	0.367	0.362
52	0.319	0.169	0.173	0.211	0.182	0.207	0.303	0.368	0.361
53	0.319	0.169	0.172	0.211	0.194	0.208	0.305	0.37	0.363
54	0.319	0.17	0.173	0.211	0.182	0.209	0.307	0.372	0.364
55	0.318	0.168	0.173	0.21	0.181	0.207	0.307	0.373	0.366
56	0.318	0.168	0.172	0.209	0.182	0.208	0.31	0.373	0.367
57	0.317	0.168	0.171	0.21	0.18	0.207	0.31	0.375	0.367
58	0.319	0.169	0.173	0.21	0.18	0.208	0.312	0.377	0.37
59	0.317	0.168	0.172	0.208	0.181	0.206	0.313	0.378	0.368
60	0.317	0.167	0.171	0.208	0.196	0.205	0.314	0.378	0.37
61	0.317	0.168	0.172	0.208	0.181	0.206	0.315	0.381	0.373
62	0.318	0.167	0.171	0.207	0.18	0.205	0.317	0.381	0.372
63	0.316	0.168	0.17	0.207	0.179	0.205	0.317	0.383	0.374
64	0.316	0.168	0.171	0.207	0.18	0.205	0.319	0.384	0.375
65	0.317	0.167	0.171	0.207	0.18	0.204	0.32	0.386	0.376
66	0.317	0.167	0.17	0.206	0.18	0.204	0.321	0.386	0.378
67	0.316	0.167	0.17	0.206	0.18	0.203	0.322	0.388	0.379
68	0.317	0.167	0.17	0.206	0.18	0.203	0.325	0.388	0.381
69	0.316	0.166	0.171	0.206	0.18	0.203	0.326	0.39	0.382
70	0.317	0.167	0.171	0.206	0.179	0.203	0.327	0.392	0.383
71	0.316	0.166	0.169	0.204	0.182	0.202	0.326	0.392	0.384
72	0.316	0.166	0.169	0.204	0.179	0.201	0.329	0.394	0.384
73	0.317	0.168	0.17	0.205	0.18	0.203	0.33	0.396	0.387
74	0.316	0.166	0.171	0.204	0.179	0.202	0.332	0.395	0.387
75	0.316	0.166	0.169	0.204	0.18	0.201	0.333	0.397	0.387
76	0.316	0.166	0.17	0.205	0.18	0.202	0.334	0.399	0.388
77	0.316	0.165	0.169	0.204	0.179	0.201	0.335	0.4	0.389
78	0.315	0.166	0.169	0.204	0.189	0.2	0.336	0.4	0.391
79	0.316	0.166	0.171	0.204	0.204	0.201	0.337	0.401	0.392
80	0.316	0.166	0.169	0.204	0.208	0.202	0.34	0.404	0.393
81	0.315	0.165	0.169	0.204	0.197	0.201	0.339	0.404	0.394
82	0.316	0.166	0.17	0.204	0.191	0.202	0.342	0.406	0.395
83	0.315	0.165	0.168	0.203	0.19	0.2	0.341	0.406	0.395
84	0.315	0.166	0.169	0.204	0.189	0.201	0.344	0.408	0.398
85	0.315	0.164	0.17	0.204	0.181	0.199	0.344	0.408	0.398
86	0.315	0.165	0.169	0.203	0.183	0.2	0.345	0.408	0.399
87	0.316	0.165	0.169	0.203	0.185	0.2	0.348	0.41	0.4
88	0.314	0.165	0.169	0.203	0.179	0.199	0.348	0.41	0.401
89	0.313	0.164	0.167	0.203	0.18	0.198	0.347	0.41	0.401
90	0.314	0.163	0.168	0.202	0.181	0.198	0.349	0.412	0.403
91	0.314	0.164	0.169	0.203	0.181	0.199	0.352	0.415	0.404
92	0.315	0.165	0.168	0.202	0.179	0.198	0.352	0.414	0.404
93	0.314	0.164	0.168	0.203	0.179	0.198	0.352	0.415	0.406
94	0.312	0.164	0.169	0.202	0.18	0.198	0.353	0.416	0.406
95	0.313	0.163	0.167	0.201	0.18	0.198	0.355	0.418	0.408
96	0.314	0.163	0.169	0.202	0.179	0.197	0.357	0.419	0.408
97	0.314	0.164	0.169	0.203	0.179	0.198	0.357	0.418	0.41
98	0.314	0.164	0.168	0.202	0.179	0.198	0.357	0.42	0.41
99	0.313	0.164	0.169	0.202	0.18	0.198	0.359	0.422	0.412
100	0.314	0.164	0.168	0.201	0.18	0.197	0.36	0.423	0.412
101	0.313	0.163	0.166	0.201	0.18	0.197	0.36	0.422	0.412
102	0.312	0.163	0.168	0.201	0.18	0.196	0.362	0.424	0.413
103	0.314	0.163	0.168	0.202	0.181	0.197	0.362	0.425	0.414
104	0.314	0.163	0.168	0.202	0.182	0.197	0.364	0.427	0.415
105	0.313	0.163	0.168	0.2	0.181	0.196	0.364	0.426	0.416
106	0.313	0.162	0.167	0.201	0.182	0.196	0.365	0.427	0.416
107	0.313	0.163	0.168	0.202	0.183	0.196	0.366	0.43	0.419
108	0.313	0.162	0.167	0.201	0.181	0.196	0.367	0.43	0.418
109	0.313	0.162	0.166	0.201	0.179	0.196	0.368	0.431	0.419
110	0.313	0.162	0.167	0.201	0.179	0.196	0.37	0.432	0.42
111	0.313	0.163	0.166	0.202	0.18	0.195	0.371	0.433	0.42
112	0.313	0.163	0.167	0.202	0.18	0.195	0.371	0.434	0.422
113	0.314	0.163	0.168	0.202	0.181	0.196	0.372	0.435	0.424
114	0.312	0.162	0.166	0.201	0.176	0.196	0.372	0.434	0.422
115	0.312	0.162	0.166	0.201	0.176	0.195	0.374	0.436	0.424
116	0.312	0.161	0.166	0.199	0.176	0.194	0.374	0.437	0.425
117	0.312	0.162	0.166	0.201	0.176	0.195	0.375	0.438	0.426
118	0.312	0.162	0.166	0.2	0.175	0.194	0.376	0.44	0.426
119	0.312	0.161	0.166	0.2	0.176	0.193	0.376	0.44	0.426
120	0.312	0.162	0.166	0.2	0.176	0.193	0.378	0.44	0.428
121	0.312	0.161	0.166	0.2	0.176	0.194	0.379	0.442	0.429
122	0.314	0.162	0.166	0.2	0.177	0.194	0.38	0.444	0.43
123	0.312	0.162	0.166	0.201	0.177	0.194	0.381	0.444	0.43
124	0.312	0.16	0.165	0.198	0.175	0.192	0.38	0.444	0.43
125	0.312	0.162	0.167	0.2	0.177	0.194	0.382	0.447	0.432
126	0.312	0.16	0.165	0.198	0.176	0.193	0.381	0.447	0.432
127	0.311	0.162	0.167	0.199	0.176	0.194	0.383	0.447	0.433
128	0.312	0.161	0.166	0.199	0.176	0.194	0.384	0.448	0.434
129	0.313	0.162	0.167	0.199	0.178	0.194	0.384	0.448	0.436
130	0.312	0.162	0.166	0.2	0.178	0.195	0.385	0.45	0.436
131	0.312	0.162	0.167	0.2	0.177	0.193	0.386	0.451	0.437
132	0.313	0.161	0.166	0.199	0.176	0.193	0.386	0.452	0.438
133	0.312	0.161	0.165	0.199	0.177	0.192	0.386	0.452	0.438
134	0.311	0.16	0.165	0.198	0.177	0.193	0.385	0.452	0.437
135	0.313	0.161	0.166	0.2	0.176	0.193	0.387	0.454	0.44
136	0.312	0.16	0.165	0.199	0.177	0.193	0.386	0.454	0.439
137	0.311	0.16	0.164	0.199	0.177	0.191	0.387	0.456	0.441
138	0.311	0.16	0.166	0.199	0.176	0.193	0.387	0.456	0.442
139	0.312	0.161	0.165	0.198	0.177	0.192	0.388	0.456	0.441
140	0.311	0.161	0.165	0.198	0.178	0.192	0.389	0.458	0.444
141	0.311	0.161	0.165	0.198	0.178	0.19	0.388	0.459	0.444
142	0.311	0.16	0.163	0.198	0.177	0.192	0.388	0.458	0.444
143	0.312	0.16	0.165	0.2	0.177	0.191	0.39	0.46	0.444
144	0.313	0.16	0.166	0.199	0.177	0.191	0.389	0.461	0.446
145	0.312	0.161	0.164	0.198	0.177	0.192	0.39	0.461	0.447
146	0.312	0.161	0.165	0.199	0.178	0.191	0.391	0.462	0.448
147	0.312	0.161	0.166	0.199	0.178	0.191	0.392	0.463	0.448
148	0.311	0.16	0.166	0.197	0.176	0.191	0.392	0.464	0.449
149	0.311	0.16	0.164	0.197	0.176	0.191	0.39	0.464	0.449
150	0.312	0.16	0.164	0.198	0.176	0.191	0.391	0.465	0.45
151	0.311	0.16	0.165	0.199	0.176	0.191	0.392	0.466	0.451
152	0.311	0.159	0.164	0.198	0.176	0.191	0.391	0.466	0.449
153	0.312	0.16	0.164	0.198	0.176	0.19	0.393	0.467	0.452
154	0.311	0.159	0.164	0.197	0.176	0.19	0.392	0.467	0.452
155	0.311	0.16	0.164	0.198	0.175	0.191	0.392	0.468	0.453
156	0.311	0.159	0.164	0.199	0.175	0.19	0.394	0.469	0.454
157	0.312	0.16	0.164	0.199	0.177	0.191	0.394	0.469	0.455
158	0.311	0.159	0.164	0.198	0.175	0.19	0.395	0.47	0.456
159	0.312	0.159	0.163	0.198	0.175	0.19	0.394	0.47	0.454
160	0.311	0.16	0.164	0.199	0.176	0.191	0.394	0.471	0.456
161	0.311	0.158	0.164	0.198	0.174	0.19	0.394	0.471	0.457
162	0.311	0.16	0.164	0.198	0.175	0.19	0.396	0.471	0.457
163	0.313	0.16	0.164	0.199	0.176	0.191	0.397	0.473	0.459
164	0.31	0.159	0.163	0.197	0.174	0.19	0.396	0.473	0.458
165	0.311	0.16	0.164	0.199	0.175	0.19	0.398	0.473	0.46
166	0.312	0.16	0.164	0.198	0.175	0.191	0.398	0.474	0.461
167	0.312	0.159	0.164	0.199	0.174	0.19	0.4	0.474	0.46
168	0.31	0.159	0.163	0.198	0.174	0.19	0.399	0.474	0.461
169	0.311	0.159	0.163	0.197	0.173	0.189	0.399	0.475	0.462
170	0.311	0.158	0.164	0.197	0.172	0.19	0.401	0.475	0.463
171	0.311	0.159	0.164	0.199	0.172	0.19	0.401	0.476	0.465
172	0.31	0.158	0.163	0.198	0.173	0.189	0.403	0.477	0.464
173	0.309	0.158	0.163	0.197	0.172	0.189	0.401	0.476	0.464
174	0.311	0.159	0.164	0.198	0.172	0.19	0.404	0.477	0.465
175	0.31	0.158	0.163	0.198	0.172	0.191	0.405	0.479	0.466
176	0.31	0.159	0.164	0.198	0.172	0.19	0.406	0.479	0.468
177	0.311	0.158	0.163	0.197	0.172	0.189	0.405	0.478	0.467
178	0.311	0.159	0.164	0.199	0.172	0.19	0.41	0.48	0.469
179	0.309	0.158	0.162	0.196	0.172	0.188	0.407	0.479	0.469
180	0.31	0.158	0.164	0.198	0.172	0.189	0.409	0.481	0.47
181	0.31	0.159	0.164	0.198	0.172	0.189	0.409	0.481	0.471
182	0.31	0.159	0.164	0.197	0.172	0.189	0.41	0.481	0.472
183	0.311	0.159	0.164	0.197	0.172	0.188	0.412	0.482	0.472
184	0.31	0.158	0.163	0.198	0.172	0.188	0.412	0.482	0.473
185	0.309	0.158	0.163	0.197	0.172	0.188	0.412	0.482	0.473
186	0.31	0.159	0.164	0.198	0.173	0.189	0.415	0.484	0.474
187	0.31	0.158	0.163	0.197	0.172	0.188	0.415	0.483	0.474
188	0.31	0.158	0.163	0.198	0.172	0.187	0.417	0.484	0.474
189	0.309	0.157	0.164	0.198	0.172	0.187	0.417	0.484	0.475
190	0.31	0.158	0.163	0.197	0.172	0.187	0.417	0.484	0.476
191	0.309	0.158	0.163	0.198	0.172	0.188	0.418	0.484	0.474
192	0.311	0.158	0.164	0.198	0.172	0.188	0.42	0.487	0.477
193	0.31	0.157	0.164	0.197	0.171	0.189	0.419	0.486	0.478
194	0.311	0.158	0.164	0.198	0.173	0.188	0.422	0.487	0.477
195	0.309	0.157	0.164	0.196	0.17	0.188	0.421	0.487	0.478
196	0.309	0.158	0.163	0.197	0.17	0.187	0.422	0.486	0.48
197	0.309	0.157	0.163	0.196	0.171	0.188	0.422	0.486	0.479
198	0.31	0.157	0.163	0.196	0.172	0.188	0.424	0.488	0.481
199	0.31	0.158	0.163	0.197	0.171	0.188	0.424	0.488	0.482
200	0.309	0.156	0.163	0.195	0.17	0.187	0.425	0.488	0.481
201	0.31	0.158	0.163	0.196	0.17	0.188	0.427	0.489	0.482
202	0.309	0.157	0.163	0.196	0.172	0.187	0.427	0.49	0.483
203	0.31	0.157	0.162	0.196	0.17	0.187	0.428	0.489	0.483
204	0.31	0.157	0.163	0.196	0.17	0.188	0.428	0.49	0.484
205	0.309	0.156	0.162	0.196	0.17	0.188	0.429	0.49	0.483
206	0.31	0.157	0.163	0.196	0.173	0.187	0.432	0.492	0.485
207	0.309	0.158	0.163	0.196	0.172	0.189	0.432	0.492	0.485
208	0.309	0.156	0.161	0.196	0.17	0.188	0.431	0.492	0.486
209	0.309	0.157	0.162	0.197	0.172	0.189	0.434	0.494	0.487
210	0.31	0.157	0.162	0.197	0.172	0.188	0.434	0.495	0.486
211	0.309	0.158	0.162	0.197	0.172	0.188	0.435	0.495	0.488
212	0.309	0.156	0.162	0.195	0.17	0.186	0.435	0.495	0.488
213	0.309	0.156	0.162	0.197	0.17	0.187	0.436	0.496	0.488
214	0.31	0.157	0.162	0.196	0.171	0.188	0.437	0.496	0.49
215	0.309	0.157	0.162	0.196	0.17	0.187	0.437	0.496	0.489
216	0.311	0.157	0.162	0.196	0.171	0.188	0.438	0.497	0.49
217	0.309	0.156	0.162	0.196	0.171	0.187	0.439	0.498	0.49
218	0.31	0.157	0.163	0.196	0.171	0.188	0.441	0.497	0.492
219	0.309	0.156	0.162	0.196	0.17	0.188	0.441	0.498	0.491
220	0.31	0.157	0.163	0.198	0.171	0.188	0.442	0.499	0.493
221	0.31	0.157	0.163	0.197	0.171	0.187	0.442	0.5	0.495
222	0.309	0.157	0.162	0.196	0.171	0.188	0.443	0.5	0.494
223	0.309	0.156	0.161	0.195	0.17	0.186	0.443	0.5	0.494
224	0.309	0.156	0.161	0.196	0.17	0.187	0.444	0.5	0.494
225	0.308	0.156	0.162	0.196	0.171	0.187	0.445	0.501	0.495
226	0.31	0.157	0.162	0.196	0.17	0.188	0.447	0.502	0.496
227	0.309	0.156	0.162	0.195	0.17	0.186	0.447	0.502	0.495
228	0.309	0.157	0.163	0.195	0.17	0.187	0.448	0.504	0.496
229	0.309	0.157	0.163	0.197	0.17	0.187	0.449	0.505	0.497
230	0.309	0.156	0.161	0.196	0.169	0.187	0.45	0.504	0.496
231	0.308	0.156	0.161	0.195	0.169	0.186	0.45	0.504	0.498
232	0.309	0.157	0.162	0.196	0.172	0.187	0.452	0.506	0.499
233	0.309	0.157	0.162	0.196	0.17	0.188	0.452	0.506	0.5
234	0.309	0.157	0.162	0.196	0.17	0.187	0.453	0.506	0.5
235	0.308	0.156	0.161	0.195	0.17	0.187	0.453	0.507	0.499
236	0.309	0.157	0.162	0.196	0.171	0.186	0.454	0.508	0.502
237	0.308	0.156	0.162	0.196	0.171	0.186	0.455	0.508	0.502
238	0.308	0.156	0.161	0.196	0.171	0.187	0.455	0.508	0.503
239	0.309	0.157	0.161	0.195	0.17	0.187	0.456	0.509	0.503
240	0.308	0.156	0.162	0.196	0.171	0.186	0.457	0.51	0.504
241	0.309	0.156	0.162	0.196	0.171	0.187	0.458	0.509	0.503
242	0.309	0.156	0.161	0.197	0.172	0.187	0.458	0.51	0.506
243	0.309	0.156	0.161	0.197	0.171	0.187	0.458	0.512	0.506
244	0.308	0.155	0.16	0.194	0.17	0.185	0.459	0.51	0.505
245	0.308	0.156	0.161	0.196	0.17	0.187	0.459	0.513	0.507
246	0.308	0.155	0.162	0.195	0.169	0.185	0.46	0.514	0.509
247	0.309	0.156	0.161	0.196	0.17	0.186	0.462	0.514	0.508
248	0.309	0.157	0.161	0.197	0.171	0.188	0.463	0.514	0.509
249	0.308	0.157	0.16	0.196	0.17	0.186	0.463	0.514	0.508
250	0.308	0.156	0.162	0.197	0.17	0.186	0.464	0.516	0.51
251	0.309	0.155	0.162	0.196	0.17	0.186	0.465	0.517	0.51
252	0.31	0.157	0.161	0.196	0.171	0.188	0.466	0.517	0.51
253	0.309	0.157	0.162	0.196	0.17	0.186	0.467	0.518	0.51
254	0.308	0.156	0.161	0.194	0.169	0.186	0.466	0.518	0.51
255	0.309	0.156	0.161	0.196	0.17	0.187	0.467	0.519	0.512
256	0.308	0.156	0.16	0.194	0.169	0.185	0.468	0.519	0.514
257	0.309	0.156	0.161	0.195	0.169	0.185	0.469	0.52	0.512
258	0.308	0.155	0.161	0.194	0.168	0.185	0.47	0.52	0.513
259	0.307	0.156	0.16	0.194	0.169	0.185	0.471	0.521	0.513
260	0.308	0.156	0.161	0.193	0.168	0.185	0.471	0.521	0.514
261	0.309	0.156	0.16	0.194	0.169	0.186	0.47	0.521	0.514
262	0.307	0.154	0.159	0.194	0.168	0.186	0.471	0.521	0.516
263	0.307	0.155	0.16	0.194	0.168	0.185	0.471	0.521	0.514
264	0.309	0.156	0.161	0.195	0.169	0.188	0.474	0.524	0.516
265	0.308	0.155	0.16	0.195	0.169	0.186	0.474	0.524	0.516
266	0.309	0.156	0.161	0.195	0.169	0.186	0.475	0.525	0.516
267	0.308	0.155	0.16	0.195	0.168	0.185	0.475	0.526	0.516
268	0.307	0.155	0.161	0.196	0.169	0.185	0.476	0.525	0.518
269	0.309	0.156	0.161	0.195	0.169	0.186	0.477	0.526	0.517
270	0.308	0.155	0.161	0.194	0.169	0.185	0.478	0.526	0.516
271	0.308	0.156	0.16	0.195	0.168	0.186	0.478	0.527	0.518
272	0.308	0.155	0.161	0.193	0.167	0.184	0.478	0.526	0.518
273	0.307	0.155	0.16	0.194	0.167	0.184	0.478	0.527	0.519
274	0.308	0.155	0.159	0.194	0.167	0.186	0.48	0.527	0.521
275	0.307	0.155	0.161	0.194	0.168	0.186	0.48	0.528	0.521
276	0.308	0.156	0.16	0.194	0.169	0.185	0.482	0.53	0.522
277	0.307	0.155	0.16	0.194	0.168	0.184	0.482	0.529	0.521
278	0.307	0.155	0.16	0.194	0.168	0.185	0.482	0.53	0.521
279	0.307	0.154	0.16	0.194	0.167	0.185	0.483	0.531	0.522
280	0.307	0.155	0.161	0.195	0.168	0.186	0.484	0.53	0.522
281	0.307	0.155	0.16	0.195	0.168	0.184	0.485	0.531	0.523
282	0.306	0.155	0.16	0.194	0.167	0.184	0.484	0.53	0.521
283	0.307	0.156	0.161	0.195	0.168	0.186	0.486	0.534	0.525
284	0.307	0.155	0.16	0.195	0.168	0.186	0.486	0.534	0.524
285	0.307	0.156	0.162	0.195	0.168	0.187	0.488	0.535	0.526
286	0.283	0.164	0.15	0.193	0.166	0.18	0.478	0.527	0.538
287	0.282	0.164	0.149	0.19	0.165	0.181	0.479	0.528	0.538
288	0.282	0.164	0.15	0.192	0.165	0.18	0.481	0.528	0.539
289	0.283	0.164	0.151	0.192	0.165	0.182	0.48	0.529	0.541
290	0.282	0.164	0.15	0.192	0.167	0.182	0.482	0.53	0.541
291	0.282	0.164	0.149	0.191	0.166	0.179	0.482	0.528	0.54
292	0.282	0.165	0.15	0.192	0.166	0.181	0.483	0.53	0.542
293	0.282	0.163	0.15	0.191	0.166	0.182	0.484	0.529	0.541
294	0.282	0.164	0.151	0.192	0.166	0.181	0.485	0.532	0.542
295	0.307	0.154	0.16	0.194	0.167	0.184	0.493	0.539	0.53
296	0.308	0.155	0.159	0.194	0.168	0.185	0.494	0.54	0.531
297	0.308	0.155	0.16	0.195	0.168	0.185	0.493	0.54	0.531
298	0.308	0.154	0.158	0.194	0.168	0.185	0.495	0.54	0.531
299	0.307	0.154	0.158	0.194	0.168	0.184	0.495	0.541	0.531
300	0.307	0.154	0.159	0.195	0.167	0.185	0.495	0.541	0.532
301	0.308	0.154	0.158	0.194	0.168	0.185	0.496	0.542	0.533
302	0.307	0.154	0.159	0.196	0.169	0.185	0.497	0.543	0.534
303	0.307	0.155	0.158	0.197	0.168	0.184	0.498	0.542	0.533
304	0.308	0.156	0.159	0.196	0.167	0.186	0.499	0.544	0.533
305	0.307	0.154	0.158	0.196	0.168	0.184	0.499	0.544	0.533
306	0.307	0.155	0.158	0.197	0.168	0.184	0.5	0.546	0.534
307	0.308	0.155	0.159	0.197	0.169	0.186	0.501	0.545	0.535
308	0.307	0.154	0.159	0.196	0.168	0.184	0.501	0.546	0.535
309	0.308	0.156	0.16	0.199	0.17	0.186	0.503	0.547	0.537
310	0.307	0.154	0.159	0.197	0.168	0.184	0.502	0.546	0.536
311	0.307	0.155	0.158	0.196	0.166	0.184	0.503	0.546	0.536
312	0.308	0.154	0.158	0.195	0.168	0.184	0.504	0.548	0.538
313	0.308	0.155	0.158	0.196	0.167	0.185	0.505	0.549	0.537
314	0.307	0.154	0.158	0.195	0.167	0.184	0.506	0.548	0.538
315	0.308	0.155	0.159	0.197	0.168	0.185	0.505	0.549	0.539
316	0.308	0.154	0.159	0.195	0.167	0.184	0.505	0.549	0.539
317	0.307	0.153	0.159	0.194	0.167	0.184	0.506	0.55	0.538
318	0.307	0.154	0.16	0.194	0.168	0.184	0.506	0.551	0.539
319	0.308	0.154	0.159	0.194	0.168	0.185	0.509	0.551	0.541
320	0.307	0.154	0.158	0.194	0.167	0.184	0.508	0.552	0.541
321	0.307	0.154	0.158	0.194	0.167	0.184	0.509	0.552	0.54
322	0.308	0.156	0.161	0.195	0.168	0.185	0.512	0.555	0.543
323	0.307	0.154	0.16	0.194	0.166	0.184	0.51	0.554	0.541
324	0.308	0.154	0.159	0.194	0.168	0.184	0.51	0.554	0.541
325	0.308	0.154	0.159	0.195	0.168	0.184	0.512	0.555	0.544
326	0.306	0.153	0.159	0.194	0.166	0.184	0.512	0.554	0.543
327	0.307	0.154	0.159	0.195	0.166	0.183	0.513	0.556	0.543
328	0.307	0.154	0.159	0.195	0.168	0.183	0.514	0.558	0.544
329	0.306	0.154	0.159	0.194	0.167	0.184	0.514	0.556	0.544
330	0.307	0.154	0.159	0.194	0.167	0.183	0.515	0.557	0.544
331	0.307	0.154	0.16	0.194	0.167	0.183	0.515	0.558	0.544
332	0.307	0.154	0.159	0.195	0.167	0.183	0.517	0.558	0.544
333	0.306	0.154	0.16	0.195	0.168	0.184	0.516	0.559	0.545
334	0.306	0.153	0.158	0.194	0.166	0.183	0.516	0.558	0.546
335	0.307	0.153	0.158	0.194	0.166	0.184	0.518	0.558	0.546
336	0.306	0.154	0.158	0.194	0.166	0.183	0.517	0.561	0.546
337	0.307	0.153	0.159	0.194	0.167	0.184	0.518	0.559	0.546
338	0.307	0.153	0.158	0.194	0.166	0.183	0.519	0.56	0.548
339	0.306	0.154	0.159	0.192	0.167	0.184	0.52	0.561	0.547
340	0.306	0.153	0.158	0.193	0.166	0.183	0.52	0.562	0.547
341	0.307	0.153	0.158	0.193	0.167	0.184	0.521	0.561	0.549
342	0.307	0.153	0.159	0.193	0.167	0.183	0.522	0.563	0.548
343	0.307	0.153	0.159	0.193	0.168	0.183	0.523	0.564	0.548
344	0.307	0.153	0.158	0.193	0.166	0.183	0.523	0.565	0.55
345	0.306	0.154	0.158	0.192	0.166	0.183	0.524	0.566	0.549
346	0.307	0.154	0.159	0.194	0.166	0.183	0.524	0.565	0.55
347	0.306	0.153	0.158	0.191	0.165	0.182	0.524	0.565	0.55
348	0.306	0.153	0.158	0.193	0.166	0.183	0.525	0.566	0.55
349	0.306	0.154	0.158	0.195	0.167	0.184	0.526	0.567	0.552
350	0.307	0.153	0.158	0.193	0.166	0.183	0.526	0.567	0.551
351	0.308	0.153	0.159	0.195	0.167	0.184	0.529	0.568	0.552
352	0.307	0.153	0.158	0.194	0.166	0.184	0.528	0.568	0.552
353	0.306	0.153	0.159	0.194	0.166	0.182	0.529	0.569	0.552
354	0.307	0.154	0.158	0.195	0.166	0.183	0.53	0.569	0.553
355	0.306	0.153	0.158	0.194	0.166	0.183	0.529	0.57	0.55
356	0.306	0.153	0.158	0.194	0.166	0.184	0.53	0.572	0.552
357	0.307	0.154	0.159	0.194	0.166	0.183	0.531	0.57	0.554
358	0.306	0.153	0.158	0.195	0.166	0.184	0.53	0.571	0.553
359	0.282	0.163	0.149	0.192	0.164	0.18	0.524	0.564	0.566
360	0.306	0.153	0.158	0.195	0.165	0.183	0.533	0.573	0.555
361	0.281	0.162	0.147	0.191	0.164	0.18	0.525	0.563	0.566
362	0.281	0.162	0.148	0.191	0.164	0.178	0.526	0.564	0.566
363	0.28	0.161	0.148	0.189	0.162	0.178	0.525	0.564	0.567
364	0.28	0.162	0.147	0.189	0.163	0.179	0.526	0.564	0.566
365	0.282	0.162	0.148	0.19	0.164	0.179	0.527	0.566	0.567
366	0.306	0.153	0.158	0.194	0.164	0.184	0.535	0.574	0.556
367	0.306	0.153	0.158	0.195	0.165	0.183	0.536	0.574	0.557
368	0.306	0.153	0.156	0.195	0.165	0.182	0.537	0.576	0.558
369	0.306	0.154	0.157	0.194	0.164	0.183	0.537	0.576	0.558
370	0.306	0.153	0.158	0.194	0.164	0.183	0.539	0.576	0.558
371	0.306	0.153	0.158	0.194	0.165	0.184	0.54	0.577	0.558
372	0.305	0.153	0.157	0.194	0.164	0.183	0.538	0.576	0.558
373	0.306	0.153	0.158	0.194	0.166	0.183	0.541	0.578	0.559
374	0.306	0.153	0.158	0.194	0.165	0.183	0.542	0.578	0.56
375	0.305	0.152	0.156	0.192	0.165	0.182	0.54	0.577	0.558
376	0.305	0.154	0.157	0.194	0.165	0.183	0.542	0.579	0.56
377	0.304	0.153	0.157	0.194	0.165	0.182	0.542	0.579	0.559
378	0.306	0.153	0.157	0.195	0.165	0.183	0.543	0.581	0.561
379	0.305	0.153	0.158	0.195	0.165	0.183	0.544	0.58	0.561
380	0.305	0.153	0.158	0.195	0.165	0.183	0.544	0.58	0.56
381	0.306	0.154	0.158	0.194	0.165	0.183	0.545	0.581	0.563
382	0.305	0.154	0.157	0.194	0.164	0.182	0.545	0.582	0.562
383	0.28	0.162	0.148	0.191	0.162	0.178	0.538	0.573	0.574
384	0.28	0.162	0.148	0.191	0.162	0.178	0.536	0.572	0.573
385	0.28	0.162	0.147	0.19	0.162	0.178	0.537	0.574	0.574
386	0.304	0.153	0.158	0.195	0.164	0.182	0.546	0.583	0.561
387	0.305	0.154	0.159	0.196	0.166	0.182	0.548	0.584	0.564
388	0.306	0.153	0.159	0.195	0.165	0.183	0.549	0.584	0.564
389	0.305	0.153	0.158	0.195	0.164	0.181	0.548	0.584	0.563
390	0.306	0.152	0.159	0.194	0.164	0.182	0.55	0.584	0.564
391	0.304	0.152	0.158	0.193	0.164	0.182	0.549	0.585	0.564
392	0.305	0.152	0.159	0.193	0.163	0.181	0.55	0.586	0.564
393	0.306	0.153	0.158	0.194	0.164	0.184	0.552	0.587	0.564
394	0.304	0.152	0.157	0.194	0.165	0.181	0.55	0.586	0.564
395	0.304	0.152	0.158	0.192	0.163	0.181	0.551	0.586	0.565
396	0.305	0.152	0.158	0.192	0.164	0.182	0.552	0.586	0.564
397	0.305	0.152	0.158	0.192	0.164	0.182	0.553	0.588	0.565
398	0.304	0.152	0.158	0.191	0.164	0.181	0.554	0.588	0.565
399	0.305	0.152	0.158	0.192	0.164	0.183	0.554	0.589	0.567
400	0.304	0.152	0.158	0.191	0.164	0.182	0.554	0.588	0.567
401	0.304	0.152	0.158	0.192	0.164	0.182	0.555	0.589	0.567
402	0.304	0.152	0.157	0.191	0.164	0.182	0.557	0.589	0.567
403	0.304	0.152	0.156	0.19	0.163	0.182	0.556	0.589	0.568
404	0.305	0.152	0.158	0.19	0.163	0.181	0.557	0.59	0.568
405	0.305	0.153	0.158	0.191	0.164	0.182	0.558	0.591	0.568
406	0.305	0.152	0.157	0.191	0.164	0.18	0.558	0.592	0.568
407	0.304	0.152	0.157	0.191	0.164	0.18	0.558	0.591	0.568
408	0.305	0.152	0.158	0.192	0.164	0.181	0.56	0.593	0.569
409	0.304	0.153	0.158	0.191	0.164	0.181	0.56	0.594	0.57
410	0.305	0.154	0.158	0.192	0.165	0.181	0.561	0.596	0.571
411	0.305	0.154	0.158	0.191	0.166	0.182	0.562	0.595	0.572
412	0.304	0.152	0.156	0.192	0.165	0.181	0.561	0.595	0.571
413	0.306	0.153	0.158	0.192	0.165	0.182	0.562	0.596	0.572
414	0.305	0.152	0.157	0.192	0.164	0.181	0.562	0.595	0.571
415	0.304	0.153	0.158	0.193	0.166	0.181	0.563	0.597	0.573
416	0.305	0.153	0.158	0.192	0.165	0.182	0.565	0.597	0.574
417	0.306	0.152	0.159	0.193	0.166	0.182	0.565	0.598	0.575
418	0.305	0.153	0.157	0.192	0.164	0.182	0.564	0.597	0.576
419	0.28	0.162	0.147	0.19	0.164	0.178	0.556	0.589	0.588
420	0.28	0.162	0.148	0.189	0.163	0.177	0.558	0.59	0.587
421	0.279	0.16	0.146	0.189	0.161	0.177	0.556	0.589	0.587
422	0.279	0.162	0.147	0.189	0.162	0.179	0.558	0.59	0.588
423	0.28	0.161	0.147	0.189	0.162	0.177	0.559	0.591	0.59
424	0.28	0.161	0.146	0.189	0.163	0.178	0.56	0.592	0.591
425	0.279	0.161	0.147	0.19	0.163	0.177	0.56	0.591	0.59
426	0.279	0.161	0.146	0.189	0.163	0.178	0.56	0.592	0.59
427	0.306	0.153	0.157	0.193	0.166	0.182	0.57	0.601	0.58
428	0.306	0.154	0.158	0.192	0.166	0.182	0.57	0.602	0.579
429	0.304	0.152	0.157	0.191	0.164	0.181	0.571	0.601	0.579
430	0.305	0.152	0.156	0.191	0.164	0.181	0.57	0.602	0.58
431	0.305	0.152	0.156	0.193	0.165	0.181	0.572	0.602	0.58
432	0.306	0.154	0.157	0.191	0.165	0.183	0.572	0.604	0.582
433	0.305	0.152	0.156	0.19	0.164	0.182	0.572	0.603	0.581
434	0.305	0.153	0.156	0.191	0.165	0.182	0.572	0.605	0.582
435	0.305	0.152	0.156	0.191	0.165	0.182	0.573	0.604	0.582
436	0.305	0.153	0.157	0.192	0.164	0.182	0.575	0.605	0.584
437	0.305	0.153	0.156	0.19	0.166	0.181	0.575	0.604	0.583
438	0.305	0.152	0.157	0.191	0.165	0.181	0.575	0.606	0.584
439	0.304	0.152	0.157	0.191	0.165	0.182	0.575	0.605	0.583
440	0.279	0.161	0.146	0.188	0.163	0.177	0.567	0.597	0.597
441	0.28	0.161	0.147	0.19	0.163	0.178	0.568	0.598	0.599
442	0.28	0.162	0.148	0.189	0.164	0.178	0.569	0.598	0.599
443	0.28	0.161	0.147	0.188	0.163	0.177	0.569	0.599	0.599
444	0.28	0.161	0.147	0.189	0.163	0.178	0.568	0.599	0.599
445	0.306	0.152	0.158	0.191	0.165	0.181	0.58	0.61	0.588
446	0.305	0.152	0.158	0.191	0.164	0.181	0.58	0.61	0.587
447	0.306	0.153	0.158	0.192	0.164	0.182	0.58	0.61	0.588
448	0.305	0.152	0.157	0.192	0.164	0.18	0.58	0.61	0.589
449	0.304	0.152	0.157	0.191	0.164	0.181	0.581	0.611	0.589
450	0.305	0.152	0.157	0.191	0.164	0.18	0.581	0.611	0.59
451	0.305	0.152	0.158	0.191	0.164	0.181	0.582	0.611	0.59
452	0.305	0.152	0.157	0.19	0.164	0.181	0.582	0.611	0.589
453	0.306	0.152	0.158	0.192	0.165	0.181	0.584	0.613	0.591
454	0.304	0.152	0.156	0.191	0.163	0.18	0.583	0.611	0.59
455	0.304	0.152	0.156	0.191	0.164	0.181	0.583	0.612	0.59
456	0.305	0.152	0.156	0.193	0.164	0.181	0.584	0.614	0.592
457	0.305	0.153	0.157	0.193	0.165	0.181	0.586	0.613	0.592
458	0.304	0.153	0.157	0.193	0.165	0.181	0.586	0.614	0.593
459	0.304	0.151	0.155	0.192	0.163	0.181	0.584	0.612	0.591
460	0.305	0.152	0.157	0.193	0.164	0.182	0.586	0.615	0.594
461	0.303	0.151	0.157	0.192	0.164	0.181	0.588	0.615	0.594
462	0.304	0.152	0.157	0.193	0.164	0.181	0.588	0.616	0.593
463	0.305	0.152	0.157	0.192	0.164	0.182	0.589	0.616	0.596
464	0.304	0.152	0.156	0.19	0.165	0.18	0.588	0.616	0.594
465	0.305	0.152	0.156	0.194	0.164	0.18	0.589	0.615	0.596
466	0.304	0.152	0.156	0.193	0.163	0.179	0.59	0.616	0.595
467	0.305	0.153	0.157	0.192	0.166	0.181	0.591	0.618	0.597
468	0.305	0.152	0.157	0.192	0.164	0.181	0.591	0.616	0.597
469	0.304	0.151	0.157	0.192	0.163	0.18	0.59	0.617	0.596
470	0.305	0.152	0.157	0.192	0.164	0.182	0.592	0.619	0.598
471	0.304	0.151	0.157	0.191	0.164	0.181	0.591	0.619	0.598
472	0.304	0.151	0.156	0.19	0.163	0.181	0.592	0.618	0.599
473	0.304	0.152	0.156	0.189	0.163	0.181	0.593	0.618	0.598
474	0.304	0.152	0.157	0.189	0.164	0.181	0.593	0.619	0.598
475	0.303	0.152	0.157	0.189	0.164	0.181	0.594	0.621	0.599
476	0.304	0.152	0.157	0.188	0.164	0.18	0.595	0.621	0.6
477	0.303	0.151	0.157	0.189	0.163	0.18	0.595	0.622	0.6
478	0.303	0.152	0.157	0.193	0.163	0.18	0.596	0.621	0.6
479	0.304	0.153	0.157	0.192	0.164	0.181	0.597	0.624	0.601
480	0.303	0.152	0.157	0.192	0.163	0.18	0.597	0.622	0.601
481	0.303	0.152	0.157	0.192	0.164	0.181	0.598	0.623	0.601
482	0.304	0.151	0.158	0.192	0.163	0.181	0.597	0.624	0.602
483	0.304	0.151	0.157	0.193	0.164	0.18	0.599	0.623	0.603
484	0.304	0.152	0.157	0.194	0.164	0.181	0.599	0.625	0.604
485	0.304	0.152	0.158	0.192	0.163	0.18	0.6	0.626	0.605
486	0.305	0.152	0.157	0.191	0.164	0.181	0.601	0.625	0.604
487	0.304	0.152	0.155	0.191	0.163	0.18	0.6	0.626	0.603
488	0.304	0.151	0.158	0.192	0.164	0.181	0.6	0.626	0.606
489	0.305	0.152	0.158	0.192	0.163	0.18	0.601	0.626	0.605
490	0.305	0.151	0.157	0.192	0.164	0.18	0.602	0.628	0.607
491	0.304	0.152	0.158	0.192	0.164	0.18	0.601	0.628	0.605
492	0.305	0.152	0.158	0.192	0.164	0.18	0.602	0.627	0.607
493	0.304	0.152	0.156	0.192	0.164	0.179	0.602	0.627	0.605
494	0.304	0.152	0.158	0.194	0.163	0.181	0.604	0.629	0.607
495	0.305	0.151	0.156	0.193	0.163	0.18	0.604	0.63	0.608
496	0.304	0.152	0.157	0.193	0.163	0.18	0.604	0.63	0.608
497	0.304	0.153	0.157	0.191	0.163	0.18	0.605	0.63	0.609
498	0.304	0.151	0.157	0.191	0.163	0.18	0.604	0.629	0.607
499	0.304	0.152	0.156	0.19	0.163	0.18	0.606	0.63	0.608
500	0.304	0.151	0.157	0.19	0.162	0.18	0.606	0.629	0.609
501	0.303	0.15	0.156	0.192	0.163	0.179	0.606	0.63	0.609
502	0.304	0.152	0.155	0.191	0.162	0.179	0.606	0.63	0.609
503	0.304	0.151	0.156	0.191	0.162	0.179	0.606	0.631	0.609
504	0.305	0.152	0.157	0.191	0.163	0.18	0.608	0.632	0.612
505	0.304	0.151	0.156	0.19	0.163	0.179	0.608	0.633	0.612
506	0.304	0.152	0.156	0.192	0.164	0.18	0.609	0.633	0.611
507	0.303	0.15	0.156	0.191	0.162	0.179	0.61	0.633	0.611
508	0.303	0.151	0.156	0.191	0.164	0.179	0.61	0.633	0.613
509	0.303	0.152	0.156	0.191	0.163	0.18	0.61	0.633	0.612
510	0.303	0.151	0.156	0.191	0.163	0.179	0.61	0.634	0.613
511	0.303	0.151	0.156	0.189	0.162	0.18	0.612	0.635	0.614
512	0.304	0.152	0.156	0.191	0.163	0.18	0.613	0.634	0.614
513	0.305	0.152	0.157	0.192	0.164	0.181	0.613	0.636	0.615
514	0.304	0.151	0.155	0.19	0.162	0.179	0.612	0.635	0.614
515	0.304	0.151	0.156	0.192	0.162	0.18	0.613	0.636	0.615
516	0.305	0.151	0.156	0.19	0.162	0.18	0.613	0.636	0.614
517	0.303	0.151	0.155	0.19	0.163	0.18	0.613	0.636	0.615
518	0.303	0.151	0.155	0.191	0.162	0.18	0.614	0.636	0.615
519	0.304	0.152	0.156	0.192	0.162	0.18	0.615	0.637	0.616
520	0.305	0.152	0.156	0.191	0.164	0.182	0.616	0.637	0.618
521	0.302	0.152	0.154	0.19	0.162	0.18	0.615	0.636	0.616
522	0.303	0.151	0.156	0.191	0.163	0.179	0.616	0.639	0.618
523	0.303	0.151	0.155	0.19	0.163	0.18	0.616	0.637	0.62
524	0.303	0.151	0.155	0.189	0.163	0.18	0.616	0.638	0.616
525	0.304	0.152	0.155	0.192	0.164	0.181	0.618	0.639	0.619
526	0.303	0.151	0.155	0.189	0.162	0.18	0.619	0.638	0.62
527	0.304	0.152	0.155	0.191	0.163	0.18	0.618	0.639	0.62
528	0.304	0.151	0.155	0.195	0.163	0.18	0.618	0.639	0.619
529	0.303	0.152	0.155	0.194	0.163	0.18	0.619	0.641	0.622
530	0.303	0.151	0.155	0.193	0.162	0.179	0.618	0.64	0.621
531	0.304	0.151	0.156	0.195	0.162	0.18	0.62	0.64	0.621
532	0.304	0.152	0.156	0.19	0.164	0.18	0.621	0.642	0.622
533	0.303	0.151	0.155	0.19	0.162	0.179	0.621	0.642	0.622
534	0.304	0.152	0.157	0.19	0.163	0.181	0.623	0.642	0.623
535	0.304	0.151	0.156	0.19	0.162	0.178	0.622	0.642	0.622
536	0.303	0.151	0.156	0.189	0.162	0.179	0.622	0.642	0.623
537	0.304	0.152	0.156	0.192	0.164	0.18	0.624	0.643	0.624
538	0.303	0.151	0.155	0.191	0.162	0.18	0.622	0.642	0.623
539	0.303	0.15	0.155	0.191	0.162	0.179	0.624	0.644	0.624
540	0.304	0.151	0.156	0.191	0.164	0.18	0.625	0.645	0.625
541	0.303	0.152	0.156	0.189	0.162	0.179	0.625	0.644	0.625
542	0.302	0.15	0.155	0.19	0.162	0.18	0.625	0.644	0.625
543	0.305	0.151	0.156	0.189	0.163	0.179	0.626	0.647	0.626
544	0.304	0.152	0.157	0.189	0.163	0.18	0.628	0.647	0.627
545	0.304	0.15	0.156	0.188	0.163	0.178	0.627	0.646	0.626
546	0.305	0.151	0.156	0.188	0.162	0.179	0.626	0.646	0.626
547	0.302	0.149	0.154	0.186	0.162	0.178	0.627	0.647	0.627
548	0.303	0.15	0.156	0.188	0.162	0.179	0.628	0.647	0.628
549	0.304	0.151	0.156	0.188	0.163	0.179	0.629	0.647	0.628
550	0.303	0.152	0.156	0.188	0.163	0.179	0.629	0.649	0.629
551	0.303	0.151	0.156	0.188	0.161	0.179	0.629	0.648	0.628
552	0.302	0.15	0.155	0.186	0.163	0.179	0.628	0.649	0.627
553	0.304	0.152	0.156	0.189	0.163	0.18	0.632	0.65	0.629
554	0.304	0.151	0.157	0.191	0.164	0.18	0.633	0.652	0.632
555	0.304	0.151	0.156	0.191	0.163	0.18	0.632	0.651	0.63
556	0.303	0.151	0.155	0.19	0.163	0.179	0.633	0.651	0.63
557	0.303	0.151	0.156	0.19	0.162	0.178	0.633	0.652	0.632
558	0.303	0.15	0.154	0.188	0.162	0.179	0.632	0.651	0.63
559	0.302	0.151	0.154	0.187	0.163	0.178	0.632	0.651	0.631
560	0.305	0.151	0.156	0.19	0.163	0.178	0.635	0.654	0.632
561	0.304	0.151	0.157	0.189	0.163	0.18	0.634	0.653	0.633
562	0.303	0.152	0.156	0.19	0.164	0.179	0.635	0.654	0.633
563	0.303	0.15	0.155	0.189	0.162	0.179	0.635	0.653	0.633
564	0.303	0.15	0.155	0.19	0.162	0.178	0.635	0.653	0.633
565	0.304	0.151	0.156	0.192	0.163	0.181	0.636	0.656	0.634
566	0.303	0.15	0.155	0.194	0.162	0.179	0.636	0.655	0.633
567	0.303	0.151	0.155	0.196	0.162	0.178	0.638	0.656	0.635
568	0.279	0.16	0.146	0.209	0.162	0.176	0.629	0.649	0.648
569	0.278	0.16	0.145	0.188	0.161	0.176	0.629	0.647	0.648
570	0.278	0.159	0.145	0.183	0.162	0.176	0.629	0.647	0.648
571	0.278	0.159	0.145	0.182	0.16	0.175	0.629	0.647	0.648
572	0.278	0.159	0.145	0.182	0.161	0.176	0.63	0.648	0.648
573	0.302	0.15	0.156	0.198	0.162	0.18	0.639	0.656	0.637
574	0.301	0.149	0.154	0.212	0.161	0.178	0.638	0.656	0.636
575	0.303	0.15	0.155	0.204	0.162	0.179	0.64	0.657	0.637
576	0.302	0.151	0.154	0.192	0.162	0.178	0.64	0.657	0.637
577	0.302	0.151	0.156	0.191	0.162	0.179	0.64	0.659	0.639
578	0.304	0.152	0.156	0.194	0.163	0.18	0.642	0.659	0.64
579	0.303	0.152	0.156	0.192	0.162	0.179	0.642	0.659	0.64
580	0.303	0.151	0.156	0.191	0.162	0.18	0.644	0.659	0.64
581	0.304	0.152	0.155	0.189	0.162	0.179	0.644	0.658	0.639
582	0.304	0.151	0.155	0.19	0.162	0.18	0.642	0.659	0.639
583	0.303	0.15	0.156	0.193	0.162	0.18	0.644	0.659	0.641
584	0.303	0.151	0.154	0.196	0.162	0.179	0.643	0.66	0.639
585	0.303	0.15	0.155	0.2	0.163	0.179	0.643	0.661	0.642
586	0.304	0.151	0.155	0.186	0.161	0.179	0.646	0.662	0.64
587	0.304	0.151	0.155	0.185	0.162	0.179	0.645	0.66	0.642
588	0.304	0.15	0.156	0.189	0.161	0.179	0.646	0.662	0.642
589	0.304	0.152	0.156	0.188	0.163	0.18	0.646	0.664	0.643
590	0.302	0.15	0.155	0.188	0.162	0.179	0.646	0.663	0.642
591	0.303	0.152	0.155	0.19	0.162	0.179	0.647	0.664	0.645
592	0.303	0.151	0.155	0.189	0.162	0.179	0.648	0.665	0.644
593	0.303	0.152	0.156	0.188	0.164	0.179	0.648	0.666	0.645
594	0.302	0.15	0.155	0.186	0.162	0.178	0.647	0.663	0.642
595	0.304	0.151	0.156	0.187	0.162	0.179	0.649	0.664	0.645
596	0.303	0.15	0.155	0.188	0.161	0.178	0.649	0.664	0.645
597	0.302	0.151	0.155	0.188	0.161	0.178	0.65	0.667	0.645
598	0.303	0.15	0.155	0.189	0.162	0.178	0.65	0.665	0.645
599	0.302	0.15	0.155	0.187	0.162	0.179	0.65	0.665	0.646
600	0.303	0.151	0.157	0.187	0.162	0.179	0.651	0.667	0.649
601	0.303	0.15	0.156	0.187	0.162	0.179	0.651	0.667	0.647
602	0.302	0.151	0.156	0.185	0.161	0.178	0.651	0.667	0.648
603	0.304	0.15	0.155	0.185	0.162	0.179	0.652	0.668	0.648
604	0.302	0.15	0.154	0.185	0.161	0.178	0.653	0.668	0.648
605	0.302	0.151	0.155	0.186	0.163	0.179	0.654	0.669	0.65
606	0.302	0.15	0.156	0.19	0.162	0.18	0.653	0.669	0.649
607	0.301	0.15	0.154	0.19	0.161	0.178	0.653	0.67	0.648
608	0.303	0.15	0.156	0.186	0.162	0.179	0.654	0.669	0.649
609	0.303	0.15	0.154	0.185	0.162	0.178	0.653	0.668	0.649
610	0.303	0.15	0.155	0.186	0.162	0.178	0.655	0.671	0.649
611	0.302	0.151	0.156	0.189	0.162	0.179	0.657	0.673	0.652
612	0.302	0.15	0.154	0.186	0.16	0.178	0.656	0.672	0.65
613	0.302	0.15	0.156	0.184	0.161	0.178	0.656	0.672	0.651
614	0.301	0.149	0.154	0.18	0.16	0.178	0.655	0.671	0.651
615	0.303	0.15	0.156	0.182	0.162	0.18	0.658	0.673	0.652
616	0.303	0.15	0.156	0.183	0.161	0.178	0.658	0.673	0.652
617	0.304	0.15	0.156	0.187	0.163	0.179	0.658	0.674	0.652
618	0.301	0.15	0.153	0.186	0.161	0.178	0.657	0.672	0.651
619	0.276	0.158	0.145	0.179	0.16	0.174	0.65	0.666	0.666
620	0.302	0.15	0.155	0.18	0.161	0.178	0.659	0.674	0.653
621	0.302	0.15	0.155	0.182	0.162	0.179	0.659	0.675	0.653
622	0.303	0.151	0.154	0.181	0.162	0.179	0.661	0.674	0.656
623	0.302	0.151	0.155	0.181	0.161	0.178	0.66	0.676	0.655
624	0.302	0.15	0.154	0.182	0.161	0.178	0.661	0.675	0.656
625	0.302	0.149	0.153	0.18	0.161	0.177	0.661	0.675	0.655
626	0.302	0.15	0.155	0.181	0.162	0.179	0.662	0.676	0.656
627	0.303	0.151	0.155	0.181	0.162	0.179	0.662	0.678	0.658
628	0.302	0.15	0.154	0.184	0.162	0.178	0.662	0.676	0.657
629	0.303	0.151	0.154	0.182	0.162	0.179	0.663	0.677	0.656
630	0.302	0.15	0.155	0.184	0.162	0.179	0.664	0.677	0.657
631	0.277	0.16	0.145	0.183	0.16	0.176	0.655	0.669	0.669
632	0.276	0.159	0.143	0.182	0.16	0.176	0.655	0.67	0.669
633	0.276	0.159	0.145	0.181	0.159	0.174	0.656	0.67	0.67
634	0.302	0.151	0.156	0.192	0.161	0.179	0.665	0.679	0.66
635	0.302	0.15	0.156	0.187	0.161	0.179	0.666	0.68	0.66
636	0.301	0.149	0.154	0.183	0.161	0.177	0.665	0.68	0.658
637	0.301	0.151	0.156	0.185	0.162	0.178	0.667	0.681	0.659
638	0.302	0.15	0.156	0.184	0.161	0.178	0.666	0.68	0.66
639	0.302	0.15	0.154	0.189	0.161	0.179	0.667	0.679	0.659
640	0.303	0.15	0.156	0.19	0.162	0.178	0.667	0.681	0.661
641	0.302	0.149	0.154	0.186	0.161	0.178	0.667	0.681	0.661
642	0.302	0.15	0.154	0.196	0.162	0.178	0.668	0.681	0.661
643	0.302	0.149	0.155	0.185	0.162	0.178	0.668	0.681	0.662
644	0.302	0.15	0.156	0.191	0.161	0.179	0.67	0.684	0.661
645	0.303	0.15	0.155	0.191	0.162	0.178	0.67	0.683	0.664
646	0.302	0.149	0.154	0.186	0.161	0.178	0.668	0.684	0.662
647	0.302	0.15	0.155	0.191	0.162	0.178	0.669	0.685	0.664
648	0.301	0.149	0.155	0.186	0.16	0.178	0.67	0.683	0.663
649	0.302	0.15	0.155	0.189	0.162	0.177	0.671	0.683	0.663
650	0.303	0.15	0.156	0.191	0.162	0.178	0.672	0.685	0.664
651	0.303	0.15	0.155	0.19	0.162	0.178	0.672	0.685	0.664
652	0.302	0.15	0.154	0.196	0.161	0.178	0.672	0.685	0.664
653	0.302	0.15	0.154	0.195	0.161	0.178	0.673	0.686	0.666
654	0.302	0.15	0.154	0.195	0.16	0.178	0.673	0.687	0.665
655	0.304	0.15	0.155	0.207	0.162	0.179	0.674	0.686	0.666
656	0.302	0.149	0.153	0.204	0.161	0.178	0.672	0.686	0.664
657	0.302	0.148	0.153	0.19	0.16	0.178	0.674	0.686	0.666
658	0.303	0.15	0.154	0.19	0.161	0.178	0.674	0.688	0.666
659	0.303	0.151	0.155	0.189	0.162	0.179	0.675	0.688	0.667
660	0.303	0.15	0.155	0.188	0.161	0.179	0.675	0.686	0.668
661	0.303	0.15	0.155	0.188	0.162	0.179	0.676	0.688	0.667
662	0.303	0.15	0.154	0.184	0.162	0.179	0.676	0.687	0.668
663	0.302	0.15	0.154	0.187	0.161	0.178	0.677	0.69	0.667
664	0.303	0.149	0.153	0.186	0.161	0.178	0.677	0.688	0.668
665	0.304	0.15	0.153	0.186	0.161	0.179	0.677	0.689	0.669
666	0.302	0.149	0.153	0.185	0.162	0.178	0.678	0.69	0.67
667	0.304	0.15	0.154	0.186	0.161	0.178	0.678	0.69	0.67
668	0.304	0.15	0.155	0.186	0.162	0.18	0.68	0.692	0.671
669	0.303	0.15	0.155	0.186	0.161	0.178	0.679	0.691	0.671
670	0.303	0.15	0.154	0.185	0.162	0.179	0.679	0.691	0.672
671	0.302	0.148	0.153	0.189	0.161	0.177	0.679	0.69	0.671
672	0.302	0.148	0.154	0.19	0.161	0.178	0.679	0.691	0.67
673	0.302	0.149	0.155	0.189	0.161	0.179	0.682	0.692	0.672
674	0.303	0.15	0.154	0.191	0.161	0.178	0.682	0.693	0.672
675	0.302	0.15	0.154	0.191	0.161	0.179	0.681	0.693	0.672
676	0.302	0.149	0.154	0.189	0.161	0.177	0.681	0.692	0.672
677	0.303	0.15	0.155	0.188	0.161	0.178	0.682	0.693	0.673
678	0.302	0.149	0.153	0.187	0.16	0.177	0.682	0.692	0.672
679	0.302	0.148	0.154	0.186	0.161	0.176	0.682	0.693	0.673
680	0.303	0.15	0.156	0.188	0.161	0.178	0.684	0.694	0.674
681	0.303	0.149	0.155	0.193	0.161	0.177	0.683	0.694	0.674
682	0.303	0.15	0.154	0.193	0.162	0.178	0.685	0.697	0.675
683	0.302	0.15	0.155	0.188	0.162	0.178	0.685	0.696	0.675
684	0.303	0.149	0.155	0.187	0.162	0.178	0.685	0.695	0.676
685	0.301	0.15	0.154	0.189	0.162	0.177	0.685	0.695	0.676
686	0.301	0.148	0.155	0.2	0.16	0.177	0.686	0.697	0.677
687	0.303	0.15	0.155	0.221	0.162	0.178	0.685	0.696	0.678
688	0.303	0.15	0.155	0.23	0.162	0.178	0.687	0.698	0.678
689	0.302	0.148	0.154	0.233	0.161	0.177	0.687	0.697	0.676
690	0.303	0.15	0.154	0.215	0.161	0.178	0.688	0.698	0.678
691	0.302	0.149	0.153	0.191	0.161	0.177	0.689	0.698	0.678
692	0.303	0.149	0.155	0.189	0.162	0.178	0.688	0.7	0.679
693	0.303	0.15	0.154	0.192	0.161	0.178	0.688	0.698	0.679
694	0.303	0.15	0.154	0.194	0.161	0.18	0.689	0.7	0.678
695	0.303	0.15	0.154	0.195	0.161	0.177	0.69	0.7	0.68
696	0.302	0.15	0.154	0.193	0.16	0.178	0.689	0.7	0.678
697	0.303	0.149	0.155	0.205	0.161	0.178	0.688	0.701	0.68
698	0.303	0.15	0.154	0.211	0.161	0.178	0.69	0.702	0.68
699	0.303	0.149	0.154	0.184	0.161	0.177	0.692	0.703	0.681
700	0.303	0.149	0.154	0.194	0.161	0.178	0.691	0.702	0.68
701	0.303	0.15	0.155	0.194	0.162	0.178	0.691	0.701	0.681
702	0.303	0.149	0.153	0.188	0.16	0.178	0.692	0.702	0.681
703	0.304	0.149	0.154	0.192	0.162	0.178	0.693	0.704	0.682
704	0.304	0.149	0.153	0.191	0.161	0.179	0.693	0.704	0.682
705	0.302	0.149	0.154	0.187	0.162	0.178	0.693	0.703	0.682
706	0.302	0.149	0.153	0.187	0.16	0.178	0.694	0.704	0.683
707	0.304	0.15	0.155	0.196	0.161	0.178	0.693	0.705	0.683
708	0.304	0.149	0.154	0.194	0.162	0.178	0.694	0.706	0.683
709	0.303	0.149	0.154	0.196	0.161	0.178	0.694	0.706	0.683
710	0.304	0.15	0.154	0.201	0.162	0.179	0.696	0.708	0.686
711	0.303	0.149	0.153	0.196	0.161	0.178	0.695	0.706	0.684
712	0.303	0.149	0.154	0.192	0.161	0.177	0.696	0.706	0.684
713	0.303	0.15	0.153	0.191	0.161	0.178	0.696	0.706	0.686
714	0.304	0.149	0.154	0.186	0.161	0.178	0.696	0.706	0.684
715	0.305	0.15	0.153	0.187	0.161	0.179	0.696	0.707	0.685
716	0.304	0.15	0.154	0.188	0.161	0.178	0.697	0.709	0.687
717	0.304	0.15	0.154	0.189	0.162	0.179	0.699	0.709	0.688
718	0.304	0.15	0.154	0.187	0.163	0.179	0.698	0.708	0.688
719	0.304	0.15	0.153	0.186	0.162	0.178	0.698	0.709	0.688
720	0.303	0.15	0.153	0.19	0.161	0.178	0.699	0.708	0.688
721	0.302	0.149	0.152	0.189	0.161	0.178	0.7	0.709	0.689
722	0.303	0.149	0.153	0.197	0.162	0.178	0.7	0.71	0.69
723	0.303	0.15	0.153	0.22	0.162	0.178	0.699	0.71	0.689
724	0.303	0.15	0.153	0.237	0.162	0.178	0.7	0.71	0.69
725	0.302	0.149	0.153	0.237	0.161	0.178	0.7	0.709	0.689
726	0.303	0.149	0.152	0.236	0.162	0.178	0.701	0.71	0.691
727	0.304	0.15	0.153	0.224	0.161	0.178	0.701	0.71	0.69
728	0.304	0.149	0.153	0.21	0.162	0.179	0.702	0.712	0.691
729	0.304	0.15	0.153	0.211	0.161	0.179	0.702	0.711	0.691
730	0.304	0.15	0.153	0.202	0.162	0.178	0.702	0.712	0.691
731	0.303	0.15	0.154	0.199	0.163	0.178	0.703	0.713	0.692
732	0.304	0.149	0.153	0.224	0.161	0.178	0.704	0.712	0.692
733	0.303	0.151	0.154	0.283	0.162	0.178	0.706	0.713	0.694
734	0.302	0.15	0.154	0.291	0.161	0.178	0.705	0.714	0.692
735	0.303	0.149	0.153	0.295	0.161	0.178	0.705	0.714	0.692
736	0.302	0.15	0.153	0.287	0.161	0.178	0.705	0.714	0.692
737	0.304	0.149	0.153	0.299	0.161	0.178	0.705	0.714	0.693
738	0.304	0.15	0.153	0.307	0.162	0.178	0.705	0.716	0.694
739	0.305	0.15	0.153	0.304	0.161	0.179	0.706	0.713	0.693
740	0.303	0.15	0.153	0.294	0.161	0.179	0.706	0.716	0.694
741	0.303	0.149	0.153	0.256	0.161	0.177	0.705	0.716	0.694
742	0.304	0.149	0.153	0.251	0.161	0.179	0.706	0.717	0.697
743	0.302	0.149	0.152	0.259	0.161	0.177	0.706	0.716	0.694
744	0.303	0.149	0.154	0.261	0.161	0.179	0.708	0.72	0.697
745	0.303	0.15	0.154	0.271	0.162	0.178	0.708	0.717	0.698
746	0.302	0.149	0.153	0.263	0.161	0.178	0.708	0.717	0.696
747	0.303	0.149	0.152	0.244	0.162	0.177	0.709	0.719	0.697
748	0.302	0.148	0.152	0.218	0.16	0.177	0.71	0.717	0.697
749	0.302	0.149	0.152	0.228	0.16	0.178	0.71	0.718	0.696
750	0.303	0.149	0.154	0.22	0.162	0.177	0.711	0.72	0.698
751	0.302	0.149	0.153	0.222	0.16	0.176	0.708	0.717	0.696
752	0.303	0.15	0.153	0.236	0.162	0.178	0.712	0.719	0.699
753	0.303	0.15	0.152	0.228	0.161	0.178	0.711	0.72	0.7
754	0.302	0.149	0.153	0.213	0.162	0.178	0.711	0.72	0.699
755	0.302	0.149	0.152	0.198	0.16	0.177	0.712	0.719	0.699
756	0.302	0.15	0.152	0.206	0.161	0.178	0.712	0.721	0.699
757	0.302	0.149	0.153	0.205	0.16	0.177	0.713	0.722	0.699
758	0.303	0.149	0.153	0.222	0.16	0.177	0.714	0.722	0.7
759	0.302	0.148	0.152	0.234	0.16	0.178	0.713	0.72	0.7
760	0.302	0.149	0.152	0.234	0.161	0.177	0.714	0.722	0.7
761	0.302	0.15	0.152	0.239	0.161	0.176	0.714	0.723	0.7
762	0.302	0.149	0.153	0.265	0.161	0.179	0.716	0.723	0.702
763	0.301	0.148	0.152	0.267	0.16	0.177	0.714	0.723	0.7
764	0.302	0.15	0.153	0.231	0.161	0.178	0.715	0.723	0.702
765	0.302	0.149	0.153	0.234	0.16	0.178	0.717	0.722	0.702
766	0.302	0.149	0.152	0.204	0.16	0.177	0.716	0.724	0.702
767	0.301	0.149	0.152	0.191	0.16	0.177	0.718	0.725	0.702
768	0.302	0.149	0.153	0.188	0.16	0.177	0.717	0.725	0.703
769	0.302	0.149	0.153	0.185	0.161	0.177	0.718	0.726	0.704
770	0.3	0.148	0.152	0.184	0.16	0.177	0.718	0.724	0.704
771	0.302	0.149	0.152	0.195	0.16	0.177	0.717	0.724	0.704
772	0.301	0.149	0.153	0.195	0.16	0.178	0.717	0.726	0.705
773	0.302	0.15	0.154	0.199	0.161	0.178	0.719	0.726	0.704
774	0.302	0.149	0.152	0.185	0.16	0.178	0.719	0.726	0.706
775	0.301	0.148	0.152	0.189	0.16	0.177	0.721	0.726	0.705
776	0.302	0.15	0.154	0.198	0.16	0.177	0.721	0.728	0.707
777	0.302	0.148	0.152	0.188	0.161	0.178	0.721	0.726	0.706
778	0.302	0.15	0.153	0.188	0.16	0.178	0.72	0.727	0.706
779	0.302	0.149	0.154	0.19	0.161	0.177	0.72	0.728	0.708
780	0.301	0.15	0.153	0.19	0.16	0.178	0.721	0.728	0.708
781	0.302	0.149	0.153	0.188	0.161	0.177	0.721	0.728	0.707
782	0.301	0.148	0.153	0.19	0.159	0.177	0.722	0.728	0.707
783	0.302	0.149	0.153	0.198	0.161	0.178	0.722	0.731	0.71
784	0.302	0.148	0.154	0.209	0.16	0.178	0.723	0.73	0.708
785	0.302	0.149	0.154	0.225	0.16	0.179	0.724	0.73	0.71
786	0.302	0.149	0.152	0.197	0.16	0.177	0.724	0.73	0.707
787	0.303	0.15	0.153	0.19	0.16	0.178	0.724	0.731	0.708
788	0.301	0.148	0.153	0.186	0.159	0.176	0.724	0.73	0.708
789	0.303	0.149	0.153	0.202	0.161	0.177	0.725	0.733	0.711
790	0.303	0.15	0.154	0.232	0.161	0.177	0.726	0.733	0.711
791	0.303	0.148	0.152	0.259	0.16	0.177	0.724	0.731	0.71
792	0.302	0.149	0.153	0.235	0.16	0.176	0.727	0.733	0.71
793	0.303	0.15	0.154	0.259	0.161	0.177	0.727	0.734	0.712
794	0.303	0.15	0.153	0.295	0.161	0.179	0.727	0.734	0.712
795	0.302	0.149	0.153	0.294	0.16	0.177	0.726	0.734	0.711
796	0.302	0.15	0.155	0.268	0.161	0.177	0.727	0.734	0.713
797	0.302	0.149	0.152	0.284	0.16	0.176	0.726	0.734	0.712
798	0.302	0.148	0.154	0.301	0.161	0.176	0.729	0.735	0.713
799	0.302	0.149	0.154	0.36	0.16	0.178	0.728	0.734	0.712
800	0.303	0.149	0.154	0.373	0.16	0.178	0.728	0.735	0.713
801	0.303	0.15	0.154	0.365	0.162	0.178	0.73	0.737	0.714
802	0.303	0.149	0.154	0.367	0.16	0.178	0.731	0.736	0.714
803	0.302	0.149	0.154	0.363	0.16	0.178	0.73	0.735	0.714
804	0.302	0.149	0.153	0.348	0.161	0.177	0.73	0.737	0.715
805	0.302	0.148	0.153	0.348	0.16	0.177	0.729	0.737	0.713
806	0.302	0.148	0.153	0.343	0.16	0.178	0.73	0.737	0.714
807	0.302	0.148	0.154	0.356	0.16	0.177	0.73	0.737	0.714
808	0.302	0.149	0.153	0.39	0.16	0.177	0.732	0.739	0.715
809	0.303	0.149	0.154	0.391	0.161	0.178	0.732	0.739	0.716
810	0.302	0.149	0.153	0.399	0.16	0.178	0.733	0.74	0.716
811	0.302	0.149	0.153	0.371	0.161	0.178	0.733	0.74	0.716
812	0.302	0.148	0.152	0.363	0.159	0.177	0.732	0.739	0.716
813	0.302	0.149	0.153	0.368	0.16	0.177	0.732	0.74	0.716
814	0.302	0.149	0.154	0.341	0.16	0.178	0.734	0.741	0.718
815	0.302	0.148	0.153	0.348	0.16	0.178	0.736	0.741	0.717
816	0.301	0.148	0.153	0.338	0.16	0.177	0.733	0.74	0.717
817	0.302	0.149	0.154	0.34	0.161	0.178	0.734	0.741	0.718
818	0.302	0.149	0.153	0.344	0.159	0.177	0.735	0.741	0.718
819	0.302	0.147	0.154	0.33	0.16	0.176	0.734	0.741	0.719
820	0.301	0.148	0.153	0.344	0.159	0.177	0.734	0.742	0.718
821	0.303	0.148	0.154	0.369	0.16	0.178	0.735	0.742	0.721
822	0.302	0.148	0.153	0.372	0.16	0.176	0.736	0.742	0.72
823	0.302	0.148	0.153	0.379	0.16	0.176	0.736	0.743	0.72
824	0.302	0.149	0.153	0.381	0.16	0.178	0.736	0.742	0.722
825	0.303	0.149	0.153	0.372	0.163	0.177	0.739	0.743	0.72
826	0.302	0.148	0.153	0.382	0.162	0.178	0.739	0.746	0.723
827	0.302	0.149	0.154	0.366	0.161	0.178	0.739	0.745	0.722
828	0.302	0.149	0.153	0.364	0.16	0.178	0.739	0.746	0.722
829	0.303	0.149	0.155	0.363	0.161	0.178	0.739	0.746	0.722
830	0.303	0.149	0.154	0.36	0.161	0.178	0.74	0.746	0.723
831	0.302	0.148	0.152	0.352	0.159	0.177	0.739	0.746	0.723
832	0.303	0.149	0.153	0.353	0.16	0.176	0.74	0.745	0.722
833	0.302	0.148	0.153	0.354	0.16	0.177	0.74	0.747	0.723
834	0.302	0.148	0.154	0.353	0.161	0.177	0.741	0.748	0.723
835	0.302	0.149	0.154	0.354	0.16	0.177	0.741	0.747	0.724
836	0.302	0.149	0.154	0.365	0.16	0.178	0.741	0.748	0.724
837	0.303	0.149	0.153	0.384	0.16	0.177	0.743	0.747	0.725
838	0.302	0.149	0.154	0.394	0.161	0.177	0.742	0.749	0.724
839	0.302	0.148	0.154	0.398	0.16	0.177	0.743	0.748	0.724
840	0.302	0.148	0.153	0.384	0.16	0.176	0.742	0.748	0.724
841	0.303	0.148	0.152	0.389	0.16	0.177	0.744	0.75	0.725
842	0.302	0.15	0.153	0.394	0.16	0.178	0.744	0.749	0.727
843	0.302	0.148	0.153	0.398	0.161	0.178	0.745	0.75	0.727
844	0.302	0.149	0.153	0.41	0.16	0.177	0.744	0.749	0.725
845	0.301	0.148	0.152	0.411	0.161	0.177	0.745	0.751	0.726
846	0.302	0.149	0.153	0.391	0.16	0.177	0.745	0.751	0.728
847	0.303	0.149	0.153	0.381	0.161	0.178	0.746	0.752	0.727
848	0.301	0.148	0.153	0.381	0.159	0.176	0.745	0.75	0.728
849	0.301	0.148	0.153	0.37	0.161	0.176	0.747	0.752	0.728
850	0.301	0.147	0.152	0.367	0.159	0.176	0.746	0.751	0.728
851	0.301	0.149	0.153	0.361	0.16	0.178	0.747	0.752	0.729
852	0.302	0.149	0.155	0.349	0.159	0.178	0.747	0.752	0.73
853	0.302	0.149	0.154	0.324	0.16	0.178	0.747	0.753	0.73
854	0.302	0.149	0.153	0.334	0.161	0.177	0.748	0.753	0.73
855	0.301	0.147	0.152	0.363	0.16	0.176	0.746	0.751	0.727
856	0.301	0.148	0.153	0.369	0.16	0.178	0.749	0.752	0.729
857	0.301	0.148	0.153	0.368	0.159	0.177	0.748	0.754	0.729
858	0.301	0.148	0.152	0.375	0.16	0.176	0.748	0.752	0.729
859	0.3	0.148	0.153	0.381	0.159	0.176	0.749	0.754	0.73
860	0.302	0.148	0.153	0.312	0.16	0.177	0.751	0.754	0.73
861	0.301	0.149	0.153	0.264	0.16	0.177	0.749	0.755	0.731
862	0.301	0.148	0.153	0.234	0.159	0.176	0.751	0.754	0.731
863	0.301	0.148	0.154	0.225	0.161	0.178	0.751	0.755	0.732
864	0.302	0.148	0.154	0.264	0.16	0.177	0.752	0.755	0.732
865	0.302	0.147	0.154	0.28	0.159	0.178	0.753	0.757	0.733
866	0.302	0.149	0.154	0.32	0.159	0.177	0.751	0.757	0.733
867	0.302	0.147	0.153	0.328	0.159	0.176	0.752	0.756	0.733
868	0.302	0.148	0.152	0.337	0.16	0.176	0.752	0.758	0.734
869	0.301	0.149	0.154	0.351	0.16	0.176	0.752	0.758	0.734
870	0.302	0.148	0.153	0.374	0.16	0.178	0.752	0.758	0.735
871	0.302	0.148	0.154	0.376	0.16	0.176	0.754	0.758	0.735
872	0.303	0.148	0.153	0.395	0.16	0.177	0.754	0.76	0.736
873	0.302	0.149	0.154	0.388	0.16	0.177	0.755	0.759	0.734
874	0.301	0.148	0.153	0.398	0.159	0.176	0.754	0.758	0.734
875	0.302	0.148	0.154	0.399	0.161	0.177	0.754	0.757	0.734
876	0.303	0.149	0.153	0.388	0.161	0.176	0.754	0.76	0.735
877	0.302	0.148	0.153	0.395	0.16	0.177	0.754	0.76	0.736
878	0.303	0.149	0.153	0.389	0.16	0.178	0.758	0.761	0.736
879	0.302	0.148	0.152	0.385	0.159	0.177	0.756	0.76	0.737
880	0.303	0.149	0.153	0.332	0.16	0.176	0.757	0.761	0.737
881	0.302	0.148	0.152	0.271	0.159	0.177	0.757	0.76	0.737
882	0.302	0.149	0.153	0.206	0.16	0.177	0.758	0.762	0.739
883	0.302	0.149	0.155	0.191	0.161	0.177	0.757	0.762	0.738
884	0.303	0.148	0.153	0.213	0.16	0.176	0.758	0.762	0.74
885	0.302	0.149	0.153	0.232	0.161	0.177	0.759	0.762	0.739
886	0.301	0.148	0.153	0.253	0.16	0.176	0.758	0.763	0.741
887	0.302	0.149	0.153	0.341	0.159	0.177	0.758	0.763	0.738
888	0.301	0.147	0.153	0.34	0.16	0.177	0.759	0.763	0.739
889	0.302	0.147	0.153	0.344	0.159	0.176	0.758	0.761	0.738
890	0.302	0.148	0.153	0.286	0.16	0.177	0.759	0.764	0.74
891	0.302	0.148	0.153	0.337	0.16	0.177	0.761	0.764	0.742
892	0.302	0.148	0.153	0.322	0.16	0.179	0.76	0.764	0.742
893	0.302	0.148	0.153	0.234	0.16	0.176	0.76	0.765	0.741
894	0.3	0.147	0.153	0.261	0.159	0.176	0.761	0.763	0.74
895	0.301	0.148	0.153	0.266	0.16	0.177	0.761	0.765	0.742
896	0.302	0.148	0.152	0.263	0.159	0.176	0.761	0.765	0.742
897	0.302	0.148	0.152	0.266	0.16	0.177	0.762	0.767	0.742
898	0.302	0.148	0.153	0.338	0.159	0.177	0.762	0.766	0.742
899	0.302	0.147	0.152	0.403	0.16	0.176	0.763	0.766	0.743
900	0.302	0.148	0.153	0.444	0.159	0.177	0.764	0.767	0.743
901	0.302	0.149	0.153	0.453	0.16	0.178	0.764	0.768	0.744
902	0.302	0.148	0.154	0.426	0.16	0.177	0.765	0.768	0.745
903	0.301	0.148	0.151	0.389	0.159	0.174	0.763	0.766	0.743
904	0.301	0.148	0.153	0.399	0.16	0.176	0.765	0.769	0.744
905	0.302	0.149	0.153	0.36	0.161	0.177	0.765	0.769	0.744
906	0.301	0.148	0.153	0.344	0.16	0.177	0.765	0.768	0.744
907	0.302	0.148	0.153	0.368	0.16	0.177	0.766	0.768	0.744
908	0.301	0.147	0.152	0.369	0.158	0.176	0.764	0.768	0.743
909	0.302	0.149	0.154	0.363	0.16	0.177	0.766	0.77	0.745
910	0.302	0.148	0.152	0.38	0.16	0.178	0.767	0.771	0.746
911	0.302	0.148	0.152	0.383	0.159	0.177	0.767	0.77	0.746
912	0.303	0.148	0.153	0.375	0.159	0.177	0.766	0.77	0.746
913	0.303	0.148	0.153	0.364	0.16	0.177	0.768	0.773	0.748
914	0.302	0.148	0.153	0.368	0.159	0.176	0.767	0.771	0.746
915	0.301	0.148	0.152	0.381	0.159	0.177	0.768	0.772	0.746
916	0.302	0.148	0.152	0.421	0.159	0.177	0.769	0.77	0.748
917	0.302	0.148	0.153	0.426	0.16	0.177	0.77	0.772	0.748
918	0.302	0.148	0.153	0.395	0.159	0.177	0.768	0.773	0.748
919	0.302	0.148	0.154	0.353	0.159	0.177	0.771	0.773	0.75
920	0.302	0.148	0.152	0.35	0.159	0.178	0.768	0.772	0.748
921	0.302	0.149	0.153	0.357	0.16	0.176	0.771	0.773	0.749
922	0.302	0.147	0.153	0.404	0.159	0.176	0.77	0.774	0.75
923	0.302	0.148	0.153	0.42	0.159	0.177	0.771	0.773	0.749
924	0.302	0.148	0.153	0.316	0.159	0.177	0.771	0.774	0.75
925	0.301	0.148	0.154	0.344	0.16	0.176	0.772	0.774	0.751
926	0.302	0.149	0.153	0.347	0.16	0.176	0.772	0.775	0.75
927	0.302	0.148	0.153	0.416	0.16	0.176	0.773	0.775	0.75
928	0.302	0.148	0.153	0.426	0.159	0.176	0.772	0.776	0.751
929	0.302	0.148	0.153	0.458	0.16	0.176	0.774	0.775	0.752
930	0.302	0.148	0.152	0.467	0.16	0.176	0.773	0.776	0.752
931	0.301	0.148	0.152	0.432	0.16	0.175	0.772	0.776	0.752
932	0.302	0.148	0.153	0.401	0.159	0.176	0.774	0.777	0.752
933	0.302	0.148	0.152	0.42	0.159	0.177	0.774	0.776	0.752
934	0.302	0.148	0.152	0.492	0.16	0.177	0.776	0.777	0.753
935	0.301	0.147	0.152	0.407	0.157	0.177	0.775	0.777	0.752
936	0.301	0.147	0.152	0.322	0.159	0.176	0.772	0.777	0.752
937	0.301	0.148	0.152	0.284	0.16	0.177	0.776	0.777	0.754
938	0.301	0.148	0.152	0.294	0.16	0.176	0.775	0.778	0.753
939	0.301	0.148	0.152	0.41	0.16	0.177	0.775	0.78	0.755
940	0.3	0.148	0.152	0.45	0.158	0.176	0.776	0.779	0.756
941	0.302	0.148	0.153	0.45	0.161	0.176	0.776	0.78	0.756
942	0.303	0.149	0.153	0.402	0.161	0.176	0.779	0.78	0.756
943	0.3	0.147	0.152	0.334	0.16	0.176	0.778	0.779	0.757
944	0.301	0.148	0.155	0.389	0.159	0.176	0.777	0.78	0.755
945	0.301	0.148	0.151	0.384	0.159	0.176	0.777	0.78	0.754
946	0.3	0.149	0.153	0.31	0.16	0.176	0.779	0.78	0.755
947	0.301	0.148	0.152	0.293	0.159	0.175	0.778	0.779	0.755
948	0.301	0.149	0.153	0.304	0.161	0.177	0.781	0.78	0.756
949	0.3	0.146	0.152	0.287	0.16	0.175	0.779	0.779	0.756
950	0.301	0.148	0.153	0.276	0.161	0.177	0.779	0.781	0.758
951	0.302	0.148	0.153	0.284	0.16	0.176	0.78	0.781	0.758
952	0.302	0.148	0.154	0.337	0.162	0.176	0.78	0.782	0.759
953	0.301	0.149	0.153	0.364	0.161	0.176	0.78	0.783	0.758
954	0.3	0.148	0.153	0.403	0.16	0.177	0.781	0.782	0.759
955	0.299	0.147	0.153	0.407	0.16	0.176	0.781	0.781	0.758
956	0.3	0.146	0.151	0.362	0.16	0.175	0.78	0.781	0.759
957	0.3	0.147	0.153	0.341	0.161	0.176	0.781	0.784	0.76
958	0.301	0.147	0.152	0.322	0.16	0.176	0.782	0.782	0.76
959	0.3	0.146	0.151	0.32	0.159	0.174	0.781	0.783	0.758
960	0.3	0.148	0.153	0.344	0.16	0.176	0.782	0.784	0.76
961	0.301	0.148	0.151	0.336	0.162	0.175	0.782	0.786	0.761
962	0.301	0.148	0.153	0.332	0.161	0.176	0.784	0.785	0.761
963	0.301	0.148	0.152	0.334	0.16	0.175	0.782	0.784	0.761
964	0.301	0.147	0.152	0.319	0.16	0.175	0.783	0.786	0.762
965	0.301	0.148	0.153	0.33	0.16	0.176	0.784	0.787	0.762
966	0.3	0.147	0.152	0.357	0.161	0.176	0.784	0.786	0.761
967	0.3	0.148	0.152	0.356	0.16	0.176	0.785	0.786	0.762
968	0.3	0.149	0.152	0.361	0.16	0.176	0.786	0.786	0.763
969	0.301	0.148	0.152	0.374	0.16	0.176	0.786	0.787	0.762
970	0.3	0.148	0.152	0.413	0.163	0.177	0.786	0.786	0.764
971	0.301	0.147	0.151	0.402	0.165	0.176	0.785	0.788	0.763
972	0.301	0.148	0.152	0.401	0.169	0.177	0.788	0.789	0.764
973	0.301	0.148	0.153	0.398	0.169	0.176	0.788	0.788	0.765
974	0.3	0.148	0.153	0.414	0.169	0.176	0.787	0.789	0.765
975	0.301	0.148	0.152	0.399	0.17	0.175	0.786	0.788	0.764
976	0.3	0.149	0.152	0.419	0.169	0.176	0.788	0.789	0.764
977	0.301	0.147	0.152	0.382	0.17	0.175	0.788	0.79	0.765
978	0.301	0.148	0.152	0.379	0.169	0.176	0.788	0.79	0.767
979	0.301	0.148	0.153	0.378	0.169	0.176	0.789	0.789	0.766
980	0.301	0.148	0.152	0.354	0.17	0.178	0.79	0.79	0.766

[truncated: 1 more sheets: Figure 7b]
